# Supplementary material for: A Machine Learning Approach for Identifying Novel Cell Type–Specific Transcriptional Regulators of Myogenesis
Source: PLoS Genet. 2012 Mar 8;8(3):e1002531. doi: 10.1371/journal.pgen.1002531 (PMC3297574; doi:10.1371/journal.pgen.1002531)
Supplement: Table S1 — Expression and genomic coordinates of D. melanogaster and orthologous enhancer regions used for training, and the list of FC genes considered in this study. (XLSX) [file pgen.1002531.s010.xlsx]

## Sheet: Key
Key to the data presented in Supplementary Table 1:
Excel Worksheet Tab	Description
Tested C1 + non-C1 CRMs	genomic coordinates, reference, and expression pattern of tested C1 and non-C1 D. melanogaster FC enhancers
Training D. mel CRMs	genomic coordinates, reference, and expression pattern of known D. melanogaster FC enhancers
Tested orthologous CRMs	genomic coordinates and species of tested ortholgous FC enhancers
Complete training set	Identity and genomic coordinates of the 40 sequences used for training the classifier
FC gene set	all Drosophila genes with validated expressoin in FCs

## Sheet: Tested C1 + non-C1 CRMs
Gene	Name	Coordinates	C1	Reference	Co-expression
CG12908	Ndg	chr2R:6203141-6203782	Yes	PLos Comput Biol 2:e53 (2006)	FCs; PCs; CCs; CNS; VM
CG17492	mib2	chr2L:19036996-19037741	Yes	PLos Comput Biol 2:e53 (2006)	FCs; VM; PCs; CCs; AMPs
CG10108	phyl	chr2R:10320503-10321954	Yes	PLos Comput Biol 2:e53 (2006)	FCs; PNS; CNS; ectoderm
CG31151	wge	chr3R:18536358-18537252	Yes	PLos Comput Biol 2:e53 (2006)	no detectable bgal
CG6570	lbl	chr3R:17251859-17253222	No	PLos Comput Biol 2:e53 (2006)	FC; AMPs; CNS
CG3830	vg	chr2R:8788833-8790154	No	PLos Comput Biol 2:e53 (2006)	AMPs
CG6570	lbl	chr3R:17248893-17250638	No	PLos Comput Biol 2:e53 (2006)	CCs
CG3048	traf1	chr2L:4377192-4378600	No	PLos Comput Biol 2:e53 (2006)	bgal doesn't co-express with gene
CG9554	eya	chr2L:6534861-6535886	No	PLos Comput Biol 2:e53 (2006)	bgal doesn't co-express with gene
CG31317	stumps	chr3R:10406993-10407975	No	Plos Comput Biol 2:e53 (2006)	bgal doesn't co-express with gene
CG3956	sna	chr2L:15450659-15451921	No	PLos Comput Biol 2:e53 (2006)	no detectable bgal
CG6570/45	lbl/lbe	chr3R:17264322-17265126	No	PLos Comput Biol 2:e53 (2006)	no detectable bgal
CG8581	fra	chr2R:8430420-8432487	Yes	this study based on Plos Comput Biol 2:e53 (2006)	FCs; AMPs
CG1225	RhoGEF3	chr3L:296162-297682	Yes	this study based on Plos Comput Biol 2:e53 (2006)	FCs; ectoderm; heart
CG3839	l(l)sc	chrX:299238-300619	Yes	this study based on Plos Comput Biol 2:e53 (2006)	FC; CNS; PNS
CG9461	cg9461	chr3R:5635537-5636934	Yes	this study based on Plos Comput Biol 2:e53 (2006)	FC; ectoderm
CG15319	nej	chrX:9562001-9563224	Yes	this study based on Plos Comput Biol 2:e53 (2006)	FC; PNS
CG7004	fwd	chr3L:311834-313023	Yes	this study based on Plos Comput Biol 2:e53 (2006)	FC; VM
CG4944	cib	chrX:4000317-4001633	Yes	this study based on Plos Comput Biol 2:e53 (2006)	FC; trachea
CG10197	kn	chr2R:10,687,371-10,689,097	Yes	this study based on Plos Comput Biol 2:e53 (2006) and Dev't 134: 4347 (2007)	FC
CG33103	ppn	chr3R:24363528-24365590	Yes	this study based on Plos Comput Biol 2:e53 (2006)	bgal doesn't co-express with gene
CG7958	tna	chr3L:10835061-10836479	Yes	this study based on Plos Comput Biol 2:e53 (2006)	bgal doesn't co-express with gene
CG11202	org1	chrX:8348452-8349741	Yes	this study based on Plos Comput Biol 2:e53 (2006)	bgal doesn't co-express with gene
CG15319	nej	chrX:9558196-9559533	Yes	this study based on Plos Comput Biol 2:e53 (2006)	bgal doesn't co-express with gene
CG14207	cg14207	chrX:19501708-19503613	Yes	this study based on Plos Comput Biol 2:e53 (2006)	bgal doesn't co-express with gene
CG3340	Kr	chr2R:21103927-21107175	Yes	this study based on Plos Comput Biol 2:e53 (2006)	bgal doesn't co-express with gene
CG10250	nau	chr3R:19538817-19540097	Yes	this study based on Plos Comput Biol 2:e53 (2006)	bgal doesn't co-express with gene
CG10275	perd	chr2L:18504626-18506041	Yes	this study based on Plos Comput Biol 2:e53 (2006)	bgal doesn't co-express with gene
CG6534	slou	chr3R:17391654-17393019	No	this study based on Plos Comput Biol 2:e53 (2006)	AMPs
CG5522	cg5522	chr2R:12671876-12673017	No	this study based on Plos Comput Biol 2:e53 (2006)	FCs; ectoderm; PNS
CG6545	lbe	chr3R:17283147-17284446	No	this study based on Plos Comput Biol 2:e53 (2006)	AMPs, anal pad
CG11100	Mes2	chr3L:22940571-22941524	No	this study based on Plos Comput Biol 2:e53 (2006)	bgal doesn't co-express with gene
CG6545	lbe	chr3R:17285487-17286593	No	this study based on Plos Comput Biol 2:e53 (2006)	bgal doesn't co-express with gene
CG6234	cg6234	chr3R:8481383-8482675	No	this study based on Plos Comput Biol 2:e53 (2006)	bgal doesn't co-express with gene
CG6534	slou	chr3R:17383990-17385745	No	this study based on Plos Comput Biol 2:e53 (2006)	bgal doesn't co-express with gene
CG3830	vg	chr2R:8793288-8794491	No	this study based on Plos Comput Biol 2:e53 (2006)	bgal doesn't co-express with gene
CG3956	sna	chr2L:15465824-15467239	No	this study based on Plos Comput Biol 2:e53 (2006)	bgal doesn't co-express with gene
CG9398	king-tubby	chr2R:16998035-16999441	No	this study based on Plos Comput Biol 2:e53 (2006)	no detectable bgal

## Sheet: Training D. mel CRMs
Gene	Name	Coordinates	Reference	Co-Expression	Activity in other tissues
CG2328	eve	chr2R:5,872,789-5,873,099	Cell 103: 63 (2000)	FC; PCs	Yes
CG31317	stumps	chr3R:10420007-10421561	Genome Res 12: 1019 (2002)	FCs including dorsal mesoderm	Yes
CG12908	Ndg	chr2R:6203141-6203782	Plos Comput Biol 2:e53 (2006)	FCs; PCs; CCs; CNS	Yes
CG17492	mib2	chr2L:19036996-19037741	Plos Comput Biol 2:e53 (2006)	FCs; VM; PCs; CCs; AMPs	Yes
CG10108	phyl	chr2R:10320503-10321954	Plos Comput Biol 2:e53 (2006)	FCs; PNS; CNS; ectoderm	Yes
CG8581	fra	chr2R:8430420-8432487	this study based on Plos Comput Biol 2:e53 (2006)	FCs; AMPs	Yes
CG1225	RhoGEF3	chr3L:296162-297682	this study based on Plos Comput Biol 2:e53 (2006)	FCs; ectoderm; heart	Yes
CG5522	cg5522	chr2R:12671876-12673017	this study based on Plos Comput Biol 2:e53 (2006)	FCs; ectoderm; PNS	Yes
CG6570	lbl	chr3R:17251859-17253222	Plos Comput Biol 2:e53 (2006)	FC; AMPs; CNS	Yes
CG3839	l(l)sc	chrX:299238-300619	this study based on Plos Comput Biol 2:e53 (2006)	FC; CNS; PNS	Yes
CG9461	FBX011	chr3R:5635537-5636934	this study based on Plos Comput Biol 2:e53 (2006)	FC; ectoderm	Yes
CG15319	nej	chrX:9562001-9563224	this study based on Plos Comput Biol 2:e53 (2006)	FC; PNS	Yes
CG7004	fwd	chr3L:311834-313023	this study based on Plos Comput Biol 2:e53 (2006)	FC; VM	Yes
CG4944	cib	chrX:4000317-4001633	this study based on Plos Comput Biol 2:e53 (2006)	FC; trachea	Yes
CG10197	kn	chr2R:10,687,371-10,689,097	Dev't 134: 4347 (2007) based on Plos Comput Biol 2:e53 (2006)	FC	No
CG8376	ap	chr2R:1,597,060-1,597,739	Devt 128: 1221 (2001)	FC	No
PCs=pericardial cells of the heart
CCs=cardial cells of the heart
VM=visceral mesoderm
AMP=adult muscle precursor
CNS=central nervous system
PNS=peripheral nervous system

## Sheet: Tested orthologous CRMs
Species	Coordinates	Gene
droMoj2	scaffold_6496:2574269-2575093	Ap
droPer1	super_2:7440164-7440996	Ndg
droAna3	scaffold_13266:4666150-4666940	Ndg
droAna3	scaffold_13340:17594632-17595649	lbl
droPer1	super_4:6221235-6221557	eve

## Sheet: Complete training set
Species	Sequence	Gene
dm3	chr2R:10687371-10689097	kn
dp3	chr3:4890092-4891815	kn
droAna3	scaffold_13266:8936439-8938340	kn
dm3	chr3L:296162-297682	RhoGEF3
droYak2	chr3L:275173-276661	RhoGEF3
dm3	chr2R:10320503-10321954	phyl
droPer1	super_2:4548675-4550019	phyl
droSim1	chr2R:9084591-9085867	phyl
droAna3	scaffold_13266:14660766-14662116	phyl
droYak2	chr2R:10253749-10255156	phyl
dm3	chr2R:1597060-1597739	ap
droMoj2	scaffold_6496:2574269-2575093	ap
dm3	chr3R:5635537-5636934	FBX011
droAna3	scaffold_13340:6200034-6201416	FBX011
droYak2	chr3R:9682298-9683706	FBX011
dm3	chr2R:8430420-8432487	fra
droAna3	scaffold_13266:13030384-13032054	fra
dm3	chrX:4000317-4001633	cib
droYak2	chrX:4427366-4428689	cib
dm3	chr2L:19036996-19037741	mib2
dm3	chr2R:6203141-6203782	Ndg
droPer1	super_2:7440164-7440996	Ndg
droAna3	scaffold_13266:4666150-4666940	Ndg
dm3	chrX:299238-300619	l'sc
droSim1	chrX:211846-212884	l'sc
droAna3	scaffold_13117:5016931-5018949	l'sc
dm3	chr3R:17251859-17253222	lbl
droPer1	super_0:9788882-9790359	lbl
droAna3	scaffold_13340:17594632-17595649	lbl
dm3	chr2R:12671876-12673017	CG5522
droYak2	chr2R:16304464-16305515	CG5522
dm3	chrX:9562001-9563224	nej
droAna3	scaffold_13248:1364354-1365926	nej
droYak2	chrX:18152737-18153983	nej
dm3	chr2R:5872789-5873099	eve
droPer1	super_4:6221235-6221557	eve
dm3	chr3L:311834-313023	fwd
droYak2	chr3L:291116-292308	fwd
dm3	chr3R:10420007-10421561	stumps
dp3	chr2:14174644-14176472	stumps

## Sheet: FC gene set
Gene	Name
CG17492	CG17492
CG32096	rols
CG12908	CG12908
CG3758	esg
CG15085	mae
CG14207	CG14207
CG13425	bl
CG3365	drongo
CG7223	htl
CG10275	CG10275
CG7867	nuf
CG10108	phyl
CG1921	sty
CG10250	nau
CG6531	wgn
CG8896	18w
CG11202	Org-1
CG12052	lola
CG3340	Kr
CG33103	Papilin
CG8147	CG8147
CG3839	l'sc
CG31043	GUK-h
CG17077	pnt
CG8965	CG8965
CG31317	hbr/stumps
CG4722	bib
CG6113	CG6113
CG18250	Dg
CG30344	CG30344
CG9786	hb
CG3956	sna
CG17724	CG17724
CG6234	CG6234
CG4444	px
CG7958	tna
CG3779	numb
CG1225	RhoGEF3
CG3886	Psc
CG17871	Or71a
CG31794	pax
CG10197	knot
CG1943	CG1943
CG31151	CG31151
CG5295	CG5295
CG4937	RhoGAP15B
CG3166	aop
CG3653	duf/kirre
CG14622	EG:114D9.2
CG17342	Lk6
CG1447	Ptx1
CG9520	CG9520
CG3619	Dl
CG3048	Traf1
CG7004	fwd
CG2328	eve
CG4944	cib
CG32560	CG32560
CG30344	CG30344
CG6682	Rapgap1
CG6534	S59/slouch
CG8581	fra
CG8580	CG8580
CG5522	CG5522
CG6520	CG6520
CG15319	nej
CG7250	Toll-6
CG8780	CG8780
CG7892	nmo
CG17952	CG17952
CG9461	CG9461
CG7471	Rpd3
CG4029	jumu
CG9952	ppa
CG10619	tup
CG11100	Mes2
CG11280	trn
CG9398	TULP
CG4125	rst
CG4531	argos
CG3780	Spx
CG3036	CG3036
CG6464	salm
CG3385	nvy
CG6995	CG6995
CG7392	Cka
CG10545	Gbeta13F
CG17943	comm
CG3936	N
CG9704	Nrt
CG2083	CG2083
CG8597	lark
CG18402	InR
CG12249	mira
CG13789	CG13789
CG31640	CG31640
CG8384	gro
CG7852	CG7852
CG16738	slp1
CG4609	fax
CG8166	unc-5
CG8715	CG8715
CG30040	jeb
CG12306	polo
CG12530	Cdc42
CG2865	EG:25E8.4
CG30122	CG30122
CG1911	CG1911
CG9135	CG9135
CG4548	XNP
CG1311	CG1311
CG9139	CG9139
CG7230	rib
CG14447	CG14447
CG4747	BEST:LD22483
CG9797	CG9797
CG17556	CG17556
CG11312	insc
CG6725	Sulf1
CG31536	CG31536
CG5405	KrT95D
CG7109	mts
CG7752	CG7752
CG2218	CG2218
CG10967	CG10967
CG5069	croc
CG4261	Hel89B
CG2086	drpr
CG1825	Map60
CG7187	CG7187
CG8427	SmD3
CG12269	CG12269
CG3606	caz
CG8651	trx
CG7269	Hel25E
CG9554	eya
CG9191	Klp61F
CG2512	alphaTub84D
CG10364	msb1l
CG5408	trbl
CG10522	CG10522
CG8333	HLHmgamma
CG3938	CycE
CG11397	glu
CG17383	CG17383
CG3800	CG3800
CG32542	CG32542
CG18740	mor
CG2890	PPP4R2R
dmrt11E	CG15749
CG5235	CG5235
CG14334	beat-IIa
CG3258	ase
CG17046	klar
CG32434	siz
CG9985	sktl
CG30115	CG30115
CG4707	CG4707
CG3830	vg
CG12283	kek1
CG5723	Ten-m
CG31369	CG31369
CG2207	Df31
CG1849	runt
cg17228	pros
CG10388	Ubx
CG6454	CG6454
CG8544	sd
CG13424	CG13424
CG17278	CG17278
CG10504	Ilk
CG6570	lbl
CG9876	CG9876
CG3871	Six4
CG1132	fd64A
CG10573	ko
CG8376	ap
CG5080	CG5080
CG6545	lbe
CG1897	Dr
