# Supplementary material for: A Machine Learning Approach for Identifying Novel Cell Type–Specific Transcriptional Regulators of Myogenesis
Source: PLoS Genet. 2012 Mar 8;8(3):e1002531. doi: 10.1371/journal.pgen.1002531 (PMC3297574; doi:10.1371/journal.pgen.1002531)
Supplement: Table S2 — Genomic coordinates and ontology of REDfly D. melanogaster mesodermal enhancers. The majority of these enhancers have multiple activities. (XLSX) [file pgen.1002531.s011.xlsx]

## Sheet: key
Key to the data presented in Supplementary Table 2:
Excel Worksheet Tab	Description
REDfly enhancers	genomic coordinates and ontolgoy of REDfly D. melanogaster enhancers

## Sheet: REDfly Enhancers
Enhancer Coordinates	Ontology
chr3R:12741361-12742091	FBbt:00005304:blastoderm embryo
chr2R:16830939-16831534	FBbt:00000129:somatic mesoderm
chr2R:16830939-16831534	FBbt:00001666:cardioblast
chr2R:16830939-16831534	FBbt:00005518:somatic muscle primordium
chr2R:16830939-16831534	FBbt:00005519:visceral muscle primordium
chr2R:16830939-16831534	FBbt:00005541:cardiogenic mesoderm
chr2R:16830939-16831534	FBbt:00005649:embryonic somatic muscle
chr2R:16830939-16831534	FBbt:00005653:embryonic visceral muscle
chr2R:3133868-3134085	FBbt:00005420:mesoderm anlage in statu nascendi
chr2L:13904732-13905265	FBbt:00000095:amnioserosa
chr3L:14964894-14965426	FBbt:00001766:eye-antennal disc
chr3L:14964894-14965426	FBbt:00001780:ventral thoracic disc
chr3L:14964894-14965426	FBbt:00005098:peripheral nervous system
chr3L:15839627-15840789	FBbt:00001778:wing disc
chr3L:15839627-15840789	FBbt:00005098:peripheral nervous system
chrX:19986470-19987229	FBbt:00005304:blastoderm embryo
chrX:8372146-8372933	FBbt:00004904:follicle cell
chrX:8373227-8373310	FBbt:00004904:follicle cell
chr3L:14166135-14167860	FBbt:00005304:blastoderm embryo
chr3L:14166220-14166968	FBbt:00005304:blastoderm embryo
chr2L:19121065-19121928	FBbt:00001920:embryonic/larval brain
chr2L:19121065-19121928	FBbt:00001102:ventral nerve cord
chr3R:2611056-2613714	FBbt:00000163:embryonic mandibular segment
chr3R:2611056-2613714	FBbt:00000164:embryonic maxillary segment
chr3R:2611056-2613714	FBbt:00001766:eye-antennal disc
chr3R:2612289-2613122	FBbt:00000164:embryonic maxillary segment
chr3R:2625695-2626305	FBbt:00001056:embryonic central nervous system
chr3R:2625695-2626305	FBbt:00001086:embryonic mandibular neuromere
chr3R:2625695-2626305	FBbt:00005532:ventral ectoderm primordium
chr3R:2611056-2611351	FBbt:00000164:embryonic maxillary segment
chr3R:2611720-2612291	FBbt:00000163:embryonic mandibular segment
chr3R:2611720-2612291	FBbt:00000164:embryonic maxillary segment
chr3R:2611720-2612291	FBbt:00000165:embryonic labial segment
chr3R:2613121-2613237	FBbt:00000164:embryonic maxillary segment
chr3R:2613316-2613708	FBbt:00000164:embryonic maxillary segment
chr3R:2613236-2613565	FBbt:00000164:embryonic maxillary segment
chr3R:2613385-2613463	FBbt:00000164:embryonic maxillary segment
chr2R:20690305-20691182	FBbt:00000160:embryonic antennal segment
chr2R:20690305-20691182	FBbt:00000165:embryonic labial segment
chr2R:20690305-20691182	FBbt:00001657:ventral thoracic disc primordium
chr2L:3615926-3619183	FBbt:00001668:embryonic/larval lymph gland
chr2L:3615926-3619183	FBbt:00005607:embryonic proventriculus
chr2L:3615926-3619183	FBbt:00005620:embryonic salivary gland
chr2L:3615926-3619183	FBbt:00005678:embryonic pericardial cell
chr2L:3615926-3619183	FBbt:00001667:embryonic/larval pericardial cell
chr2L:3615926-3619183	FBbt:00001878:embryonic/larval salivary gland
chr2L:3615926-3619183	FBbt:00005752:proventriculus
chr2L:3615926-3619183	FBbt:00001871:embryonic/larval proventriculus
chr3R:21861312-21862672	FBbt:00005416:ventral ectoderm anlage in statu nascendi
chr3R:21861312-21862672	FBbt:00005554:ventral nerve cord primordium
chr3L:14091232-14091302	FBbt:00001704:embryonic/larval fat body
chr3R:21831717-21832595	FBbt:00001082:embryonic ventral nervous system
chr3R:21831717-21832595	FBbt:00001332:embryonic neuroblast
chr3R:21831717-21832595	FBbt:00005098:peripheral nervous system
chr3R:21825188-21825421	FBbt:00001766:eye-antennal disc
chr3R:21825188-21825421	FBbt:00001778:wing disc
chr3R:21825188-21825421	FBbt:00005098:peripheral nervous system
chr2L:10293549-10294062	FBbt:00001666:cardioblast
chr2L:10293549-10294062	FBbt:00001668:embryonic/larval lymph gland
chr2L:10293549-10294062	FBbt:00003152:adult dorsal vessel
chr2L:10293549-10294062	FBbt:00003154:adult heart
chr2L:10293549-10294062	FBbt:00005678:embryonic pericardial cell
chr2L:10293549-10294062	FBbt:00001667:embryonic/larval pericardial cell
chr2L:10293549-10294062	FBbt:00005680:embryonic dorsal vessel
chr2L:10293549-10294062	FBbt:00001673:embryonic/larval dorsal vessel
chr2L:10293549-10294062	FBbt:00005684:embryonic heart
chr2L:10293549-10294062	FBbt:00001675:embryonic/larval heart
chr3L:9797448-9797743	FBbt:00000104:mesoderm anlage
chr3L:9797448-9797743	FBbt:00000126:mesoderm
chr3L:9797448-9797743	FBbt:00005420:mesoderm anlage in statu nascendi
chr2R:5822741-5823104	FBbt:00000126:mesoderm
chr2R:5822741-5823104	FBbt:00000129:somatic mesoderm
chr2R:5822741-5823104	FBbt:00000130:visceral mesoderm
chr2R:5822741-5823104	FBbt:00005541:cardiogenic mesoderm
chr2R:5823503-5823985	FBbt:00001666:cardioblast
chr2R:5822784-5823021	FBbt:00001666:cardioblast
chr2R:5822744-5823021	FBbt:00001666:cardioblast
chr2R:5822744-5823021	FBbt:00005647:embryonic muscle system
chr2R:5822744-5823021	FBbt:00005649:embryonic somatic muscle
chr2R:5819360-5819536	FBbt:00000126:mesoderm
chr2R:5819360-5819536	FBbt:00003219:adepithelial cell
chr2R:5819034-5819495	FBbt:00000104:mesoderm anlage
chr2R:5819034-5819495	FBbt:00000126:mesoderm
chr2R:5819034-5819495	FBbt:00000129:somatic mesoderm
chr2R:5819034-5819495	FBbt:00005518:somatic muscle primordium
chr2R:5819034-5819495	FBbt:00005540:trunk mesoderm primordium
chr2R:5819213-5819495	FBbt:00000104:mesoderm anlage
chr2R:5819213-5819495	FBbt:00000126:mesoderm
chr2R:5819490-5820049	FBbt:00000463:embryonic myoblast
chr2R:5819490-5820049	FBbt:00001666:cardioblast
chr2R:5822471-5823168	FBbt:00000134:longitudinal visceral mesoderm
chr2R:5822471-5823168	FBbt:00000463:embryonic myoblast
chr2R:5822471-5823168	FBbt:00003275:cibarial dilator muscle 11
chr2R:5822471-5823168	FBbt:00005071:longitudinal visceral muscle fiber
chr2R:5822471-5823168	FBbt:00005084:muscle founder cell
chr2R:5822471-5823168	FBbt:00005519:visceral muscle primordium
chr2R:5822471-5823168	FBbt:00005647:embryonic muscle system
chr2R:5822471-5823168	FBbt:00005649:embryonic somatic muscle
chr2R:5822471-5823168	FBbt:00005653:embryonic visceral muscle
chr2R:5822471-5823168	FBbt:00017008:longitudinal visceral muscle primordium
chr2R:5822471-5823168	FBbt:00001666:cardioblast
chr2R:5822471-5823168	FBbt:00005684:embryonic heart
chr2R:5825113-5826217	FBbt:00000134:longitudinal visceral mesoderm
chr2R:5825113-5826217	FBbt:00005071:longitudinal visceral muscle fiber
chr2R:5825113-5826217	FBbt:00005519:visceral muscle primordium
chr2R:5825113-5826217	FBbt:00005647:embryonic muscle system
chr2R:5825113-5826217	FBbt:00005649:embryonic somatic muscle
chr2R:5825113-5826217	FBbt:00005653:embryonic visceral muscle
chr2R:5825113-5826217	FBbt:00017008:longitudinal visceral muscle primordium
chrX:19029874-19032842	FBbt:00002655:dorsal organ
chrX:19029874-19032842	FBbt:00002690:terminal organ
chrX:19029874-19032842	FBbt:00004140:dorsal cibarial sense organ
chrX:19029874-19032842	FBbt:00004143:ventral cibarial sense organ
chrX:19029874-19032842	FBbt:00004146:adult labral sense organ
chrX:19029874-19032842	FBbt:00004511:antenna
chrX:19029874-19032842	FBbt:00004531:labellum
chrX:19029874-19032842	FBbt:00004546:maxillary palpus
chrX:19029874-19032842	FBbt:00004640:leg
chrX:19029874-19032842	FBbt:00004729:wing
chrX:19029874-19032842	FBbt:00004832:female gonopod
chrX:19029874-19032842	FBbt:00005199:Kolbchen
chrX:20284294-20286797	FBbt:00004511:antenna
chrX:20284790-20287791	FBbt:00004640:leg
chrX:20284790-20287791	FBbt:00004729:wing
chrX:20289754-20292755	FBbt:00002655:dorsal organ
chrX:20289754-20292755	FBbt:00004140:dorsal cibarial sense organ
chrX:20289754-20292755	FBbt:00004143:ventral cibarial sense organ
chrX:20289754-20292755	FBbt:00004146:adult labral sense organ
chr2R:15582271-15585291	FBbt:00004143:ventral cibarial sense organ
chr2R:15582271-15585291	FBbt:00004146:adult labral sense organ
chr2R:15582271-15585291	FBbt:00004511:antenna
chr2R:15582271-15585291	FBbt:00004546:maxillary palpus
chr2R:15582271-15585291	FBbt:00004640:leg
chr2R:15582271-15585291	FBbt:00004729:wing
chr2R:15582271-15585291	FBbt:00004832:female gonopod
chr2R:15582271-15585291	FBbt:00005199:Kolbchen
chr2R:15586805-15588818	FBbt:00002655:dorsal organ
chr2R:15586805-15588818	FBbt:00002690:terminal organ
chr2R:15586805-15588818	FBbt:00004143:ventral cibarial sense organ
chr2R:15586805-15588818	FBbt:00004146:adult labral sense organ
chr2R:15588286-15590689	FBbt:00002655:dorsal organ
chr2R:15588286-15590689	FBbt:00004511:antenna
chr2R:15588286-15590689	FBbt:00004531:labellum
chr2R:15588286-15590689	FBbt:00004729:wing
chr2R:15591253-15594254	FBbt:00002655:dorsal organ
chr2R:15591253-15594254	FBbt:00004511:antenna
chr2R:15591253-15594254	FBbt:00004531:labellum
chr2R:15591253-15594254	FBbt:00004546:maxillary palpus
chr2R:15591253-15594254	FBbt:00004640:leg
chr2R:15591253-15594254	FBbt:00004729:wing
chr2R:15596902-15599903	FBbt:00004511:antenna
chr2R:15596902-15599903	FBbt:00004531:labellum
chr2R:15671523-15674474	FBbt:00002655:dorsal organ
chr2R:15671523-15674474	FBbt:00002690:terminal organ
chr2R:15701273-15703083	FBbt:00002655:dorsal organ
chr2R:15701273-15703083	FBbt:00002690:terminal organ
chr2R:15701273-15703083	FBbt:00004140:dorsal cibarial sense organ
chr2R:15701273-15703083	FBbt:00004143:ventral cibarial sense organ
chr2R:15701273-15703083	FBbt:00004146:adult labral sense organ
chr2R:15701273-15703083	FBbt:00004511:antenna
chr2R:15701273-15703083	FBbt:00004531:labellum
chr2R:15701273-15703083	FBbt:00004729:wing
chr2R:15701273-15703083	FBbt:00005199:Kolbchen
chr2R:16389673-16392675	FBbt:00004511:antenna
chr2R:16389673-16392675	FBbt:00004546:maxillary palpus
chr2R:16388770-16391772	FBbt:00004511:antenna
chr2R:16388770-16391772	FBbt:00004546:maxillary palpus
chr2R:16388770-16391772	FBbt:00004640:leg
chr2R:16388770-16391772	FBbt:00004729:wing
chr2R:16388172-16391173	FBbt:00002655:dorsal organ
chr2R:16388172-16391173	FBbt:00004511:antenna
chr2R:16388172-16391173	FBbt:00004531:labellum
chr2R:16388172-16391173	FBbt:00004546:maxillary palpus
chr2R:16436589-16439392	FBbt:00004640:leg
chr2R:16435794-16438801	FBbt:00004640:leg
chr3R:1930908-1933911	FBbt:00004531:labellum
chr3R:1936728-1939729	FBbt:00002655:dorsal organ
chr3R:1936728-1939729	FBbt:00004140:dorsal cibarial sense organ
chr3R:1936728-1939729	FBbt:00004143:ventral cibarial sense organ
chr3R:1936728-1939729	FBbt:00004146:adult labral sense organ
chr3R:1936728-1939729	FBbt:00004511:antenna
chr3R:1936728-1939729	FBbt:00004531:labellum
chr3R:1936728-1939729	FBbt:00004546:maxillary palpus
chr3R:1936728-1939729	FBbt:00004640:leg
chr3R:1936728-1939729	FBbt:00004729:wing
chr3R:1936728-1939729	FBbt:00004832:female gonopod
chr3R:1936728-1939729	FBbt:00005199:Kolbchen
chr3R:25494672-25497442	FBbt:00002655:dorsal organ
chr3R:25494672-25497442	FBbt:00004140:dorsal cibarial sense organ
chr3R:25494672-25497442	FBbt:00004143:ventral cibarial sense organ
chr3R:25494672-25497442	FBbt:00004146:adult labral sense organ
chr3R:25494672-25497442	FBbt:00004511:antenna
chr3R:25494672-25497442	FBbt:00004531:labellum
chr3R:25494672-25497442	FBbt:00004546:maxillary palpus
chr3R:25494672-25497442	FBbt:00004640:leg
chr3R:25494672-25497442	FBbt:00004729:wing
chr3R:25494672-25497442	FBbt:00004832:female gonopod
chr3R:25542507-25545503	FBbt:00004511:antenna
chr3R:25542507-25545503	FBbt:00004546:maxillary palpus
chr2R:19875347-19875790	FBbt:00005420:mesoderm anlage in statu nascendi
chr3L:8739120-8740081	FBbt:00000588:hypodermal muscle of abdomen
chr3L:8739120-8740081	FBbt:00003218:adult muscle system
chr3L:8739120-8740081	FBbt:00003379:direct flight muscle
chr3L:8739761-8740688	FBbt:00000588:hypodermal muscle of abdomen
chr3L:8739761-8740688	FBbt:00003218:adult muscle system
chr3L:8739761-8740688	FBbt:00003379:direct flight muscle
chr3L:8739761-8740688	FBbt:00003404:mesothoracic extracoxal depressor muscle 66
chr3L:8739761-8740688	FBbt:00005647:embryonic muscle system
chr3L:8739761-8740688	FBbt:00000462:embryonic/larval muscle system
chr3L:8739761-8740688	FBbt:00000464:embryonic/larval somatic muscle
chr3R:22997004-22997816	FBbt:00001778:wing disc
chr3L:11504321-11505250	FBbt:00001878:embryonic/larval salivary gland
chr3R:11136418-11136478	FBbt:00003218:adult muscle system
chr3R:11136418-11136478	FBbt:00003259:adult somatic muscle
chr3R:11136418-11136478	FBbt:00003525:adult visceral muscle
chr3R:11136418-11136478	FBbt:00005647:embryonic muscle system
chr3R:11136418-11136478	FBbt:00000462:embryonic/larval muscle system
chr3R:11136418-11136478	FBbt:00005649:embryonic somatic muscle
chr3R:11136418-11136478	FBbt:00000464:embryonic/larval somatic muscle
chr3R:11136418-11136478	FBbt:00005653:embryonic visceral muscle
chr3R:11136418-11136478	FBbt:00001035:embryonic/larval visceral muscle
chr2L:4374717-4375544	FBbt:00001778:wing disc
chr2L:4374717-4375544	FBbt:00005098:peripheral nervous system
chr3R:12599228-12599812	FBbt:00000111:ectoderm
chr3R:12598960-12599257	FBbt:00000126:mesoderm
chr3R:12598960-12599257	FBbt:00005304:blastoderm embryo
chr3R:12598960-12599257	FBbt:00005540:trunk mesoderm primordium
chr3R:12598960-12599583	FBbt:00000111:ectoderm
chr3R:12598960-12599583	FBbt:00000126:mesoderm
chr3R:12598960-12599583	FBbt:00005304:blastoderm embryo
chr3R:12598960-12599583	FBbt:00005540:trunk mesoderm primordium
chr2L:11171703-11172130	FBbt:00005402:oocyte associated follicle cell
chrX:9946711-9946951	FBbt:00004905:border follicle cell
chrX:9946711-9946951	FBbt:00004907:polar follicle cell
chrX:9946711-9946951	FBbt:00005402:oocyte associated follicle cell
chrX:9946802-9946951	FBbt:00004905:border follicle cell
chrX:9946802-9946951	FBbt:00004907:polar follicle cell
chrX:9946563-9946665	FBbt:00004905:border follicle cell
chrX:9946563-9946665	FBbt:00005402:oocyte associated follicle cell
chr3R:12636229-12637974	FBbt:00005304:blastoderm embryo
chr2L:2182323-2182445	FBbt:00001768:eye disc
chr2R:1598479-1599714	FBbt:00001060:embryonic brain
chr3R:4099896-4100264	FBbt:00001134:embryonic peripheral nervous system
chr3R:4099896-4100264	FBbt:00003184:adult pericardial cell
chr3R:4099896-4100264	FBbt:00004271:prothoracic femoral chordotonal organ
chr3R:4099896-4100264	FBbt:00004380:mesothoracic femoral chordotonal organ
chr3R:4099896-4100264	FBbt:00004438:metathoracic femoral chordotonal organ
chr3R:4099896-4100264	FBbt:00005215:chordotonal organ
chr3R:17216930-17217197	FBbt:00000111:ectoderm
chr3R:17216930-17217197	FBbt:00000112:dorsal ectoderm
chr3R:17216930-17217197	FBbt:00005527:dorsal ectodermal primordium
chr3R:17216930-17217197	FBbt:00005540:trunk mesoderm primordium
chr3R:17216930-17217197	FBbt:00005653:embryonic visceral muscle
chr2R:20191707-20192042	FBbt:00001666:cardioblast
chr2R:20191707-20192157	FBbt:00001666:cardioblast
chr2R:20196637-20196903	FBbt:00000130:visceral mesoderm
chr2R:20196637-20196903	FBbt:00005519:visceral muscle primordium
chr2R:20196637-20196903	FBbt:00005653:embryonic visceral muscle
chr2R:20197061-20197420	FBbt:00005519:visceral muscle primordium
chr2R:20197061-20197420	FBbt:00005649:embryonic somatic muscle
chr2R:20197061-20197420	FBbt:00005653:embryonic visceral muscle
chr2R:20196541-20197066	FBbt:00005215:chordotonal organ
chr2R:20196541-20197066	FBbt:00005519:visceral muscle primordium
chr2R:20196541-20197066	FBbt:00005653:embryonic visceral muscle
chr3R:5235924-5236002	FBbt:00004928:testis
chrX:4280499-4281986	FBbt:00001778:wing disc
chr2R:16485382-16485745	FBbt:00005304:blastoderm embryo
chr2L:3774633-3775021	FBbt:00005304:blastoderm embryo
chrX:7190966-7191464	FBbt:00001061:ventral neurogenic region
chrX:7190966-7191464	FBbt:00005416:ventral ectoderm anlage in statu nascendi
chrX:7190966-7191464	FBbt:00005554:ventral nerve cord primordium
chrX:9584454-9585527	FBbt:00005304:blastoderm embryo
chr3L:14069519-14069733	FBbt:00000093:ventral midline
chr3L:14069519-14069733	FBbt:00005528:midline primordium
chr3L:14069519-14069733	FBbt:00005569:embryonic tracheal system
chr3L:14069519-14069733	FBbt:00005036:tracheal pit
chr3L:14069519-14069733	FBbt:00005574:tracheal branch primordium
chr3L:14069519-14069733	FBbt:00016014:ventral midline glia primordium
chr3L:14069733-14069857	FBbt:00005569:embryonic tracheal system
chr3L:14069733-14069857	FBbt:00005574:tracheal branch primordium
chr2L:20784669-20786306	FBbt:00005304:blastoderm embryo
chr2R:11018383-11021736	FBbt:00001778:wing disc
chr2R:11018383-11021736	FBbt:00005098:peripheral nervous system
chr2R:11019805-11020918	FBbt:00001778:wing disc
chr2R:11019805-11020918	FBbt:00005098:peripheral nervous system
chr2R:14177839-14179362	FBbt:00005304:blastoderm embryo
chr3L:14709214-14710679	FBbt:00005304:blastoderm embryo
chrX:7149588-7150780	FBbt:00005304:blastoderm embryo
chr3R:19020989-19022410	FBbt:00005304:blastoderm embryo
chrX:7424258-7424926	FBbt:00001778:wing disc
chr2R:5595962-5597929	FBbt:00001134:embryonic peripheral nervous system
chr2R:5595962-5597929	FBbt:00001780:ventral thoracic disc
chr2R:5595962-5597929	FBbt:00005215:chordotonal organ
chr2R:5595962-5597929	FBbt:00005216:chordotonal organ precursor cell
chr2R:5597905-5599904	FBbt:00000095:amnioserosa
chr2R:5597905-5599904	FBbt:00005397:embryonic epidermis
chr2R:5597905-5599904	FBbt:00005036:tracheal pit
chr2R:5597905-5599904	FBbt:00005649:embryonic somatic muscle
chr2R:5597905-5600438	FBbt:00001433:embryonic ganglion mother cell
chr2R:5597905-5600438	FBbt:00005397:embryonic epidermis
chr2R:5597905-5600438	FBbt:00005036:tracheal pit
chr2R:5597905-5600438	FBbt:00005649:embryonic somatic muscle
chr2R:5601032-5602440	FBbt:00000092:pole cell
chr2R:5601032-5602440	FBbt:00001082:embryonic ventral nervous system
chr2R:5601032-5602440	FBbt:00001251:embryonic glial cell
chr2R:5601032-5602440	FBbt:00001446:embryonic/larval neuron
chr2R:5601032-5602440	FBbt:00005499:hindgut visceral muscle primordium
chr2R:5601032-5602440	FBbt:00005563:hindgut visceral mesoderm
chr2R:5601032-5602440	FBbt:00005653:embryonic visceral muscle
chr2R:5601032-5602440	FBbt:00005758:hindgut visceral muscle fiber
chr2R:5601032-5601598	FBbt:00000092:pole cell
chr2R:5601032-5601598	FBbt:00001778:wing disc
chr2R:5601032-5601598	FBbt:00001780:ventral thoracic disc
chr2R:5601032-5601598	FBbt:00005397:embryonic epidermis
chr2R:5601577-5602440	FBbt:00001082:embryonic ventral nervous system
chr2R:5601577-5602440	FBbt:00001251:embryonic glial cell
chr2R:5601577-5602440	FBbt:00001315:midline glial cell
chr2R:5601577-5602440	FBbt:00001446:embryonic/larval neuron
chr2R:5601577-5602440	FBbt:00001768:eye disc
chr2R:5601577-5602440	FBbt:00005499:hindgut visceral muscle primordium
chr2R:5601577-5602440	FBbt:00005563:hindgut visceral mesoderm
chr2R:5601577-5602440	FBbt:00005567:ventral midline glia
chr2R:5601577-5602440	FBbt:00005653:embryonic visceral muscle
chr2R:5601577-5602440	FBbt:00005758:hindgut visceral muscle fiber
chr2R:5600577-5602440	FBbt:00001082:embryonic ventral nervous system
chr2R:5600577-5602440	FBbt:00001251:embryonic glial cell
chr2R:5600577-5602440	FBbt:00001446:embryonic/larval neuron
chr2R:5600577-5602440	FBbt:00001930:embryonic/larval optic lobe
chr2R:5600577-5602440	FBbt:00001102:ventral nerve cord
chr2R:5600577-5602440	FBbt:00005653:embryonic visceral muscle
chr2R:5600577-5602440	FBbt:00001911:embryonic/larval nervous system
chr2R:5601903-5602440	FBbt:00001315:midline glial cell
chr2R:5597007-5597929	FBbt:00001134:embryonic peripheral nervous system
chr2L:2456345-2456884	FBbt:00005304:blastoderm embryo
chr2L:2456345-2456884	FBbt:00005414:ectoderm anlage in statu nascendi
chr2L:2456345-2456884	FBbt:00005427:ectoderm anlage
chr2L:2483120-2483478	FBbt:00001778:wing disc
chr2L:2481156-2482836	FBbt:00005475:embryonic leading edge cell primordium
chr2L:2481156-2482836	FBbt:00005746:embryonic leading edge cell
chr2L:2481527-2483190	FBbt:00000111:ectoderm
chr2L:2454714-2454743	FBbt:00005397:embryonic epidermis
chr2L:2454714-2454743	FBbt:00005428:dorsal ectoderm anlage
chr2L:2454714-2454743	FBbt:00005526:dorsal epidermis primordium
chr2L:2453756-2454226	FBbt:00000111:ectoderm
chr2L:2453756-2454226	FBbt:00005397:embryonic epidermis
chr2L:2453756-2454345	FBbt:00005304:blastoderm embryo
chr2L:2453756-2454345	FBbt:00005397:embryonic epidermis
chr2L:2453756-2454345	FBbt:00005428:dorsal ectoderm anlage
chr2L:2453756-2454345	FBbt:00005526:dorsal epidermis primordium
chr2L:2446030-2446286	FBbt:00001051:midgut muscle
chr2L:2446030-2446286	FBbt:00005630:embryonic hindgut
chr2L:2446030-2446286	FBbt:00005653:embryonic visceral muscle
chr2L:2446030-2446449	FBbt:00001051:midgut muscle
chr2L:2446030-2446449	FBbt:00005653:embryonic visceral muscle
chr2L:2445769-2446581	FBbt:00001051:midgut muscle
chr2L:2445769-2446581	FBbt:00005653:embryonic visceral muscle
chr2R:14558809-14560190	FBbt:00001778:wing disc
chr2R:14558809-14560190	FBbt:00005098:peripheral nervous system
chrX:417018-417351	FBbt:00001055:embryonic nervous system
chrX:417018-417351	FBbt:00001056:embryonic central nervous system
chrX:417018-417351	FBbt:00001060:embryonic brain
chrX:417018-417351	FBbt:00001082:embryonic ventral nervous system
chrX:417018-417351	FBbt:00001446:embryonic/larval neuron
chrX:417018-417351	FBbt:00005106:neuron
chrX:417018-417351	FBbt:00005662:embryonic central brain
chr3R:9720484-9720788	FBbt:00000111:ectoderm
chr3R:9720484-9720788	FBbt:00001060:embryonic brain
chr3R:9720484-9720788	FBbt:00005304:blastoderm embryo
chr3R:9720484-9720788	FBbt:00005415:central brain anlage in statu nascendi
chr3R:9720484-9720788	FBbt:00005542:central brain primordium
chr3R:9720484-9720788	FBbt:00005662:embryonic central brain
chr3R:9720484-9720788	FBbt:00015256:central brain anlage
chr2R:7413143-7413863	FBbt:00000111:ectoderm
chr2R:7413143-7413863	FBbt:00005304:blastoderm embryo
chr2R:7413143-7413863	FBbt:00005414:ectoderm anlage in statu nascendi
chr2R:7413143-7413863	FBbt:00005427:ectoderm anlage
chr2R:5872788-5873100	FBbt:00000463:embryonic myoblast
chr2R:5872788-5873100	FBbt:00000910:abdominal 7 dorsal acute muscle 1
chr2R:5872788-5873100	FBbt:00005649:embryonic somatic muscle
chr2R:5872788-5873100	FBbt:00005678:embryonic pericardial cell
chr2R:5872866-5873261	FBbt:00005649:embryonic somatic muscle
chr2R:5872866-5873261	FBbt:00005678:embryonic pericardial cell
chr2R:5872999-5873261	FBbt:00005649:embryonic somatic muscle
chr2R:5872999-5873261	FBbt:00005678:embryonic pericardial cell
chr2R:5872866-5873099	FBbt:00005649:embryonic somatic muscle
chr2R:5872866-5873099	FBbt:00005678:embryonic pericardial cell
chr2R:5872939-5873239	FBbt:00000910:abdominal 7 dorsal acute muscle 1
chr2R:5872939-5873239	FBbt:00005649:embryonic somatic muscle
chr2R:5872939-5873239	FBbt:00005678:embryonic pericardial cell
chr2R:5861443-5861548	FBbt:00000104:mesoderm anlage
chr2R:5861443-5861548	FBbt:00000111:ectoderm
chr2R:5861443-5861548	FBbt:00000126:mesoderm
chr2R:5861443-5861548	FBbt:00005427:ectoderm anlage
chr2R:5863005-5863516	FBbt:00005304:blastoderm embryo
chr4:730549-730829	FBbt:00001652:eye-antennal disc primordium
chr2L:6547530-6547891	FBbt:00001768:eye disc
chr3R:24419138-24419645	FBbt:00000443:adult salivary gland primordium
chr3R:24419138-24419645	FBbt:00005620:embryonic salivary gland
chr3R:24418641-24419426	FBbt:00000443:adult salivary gland primordium
chr3R:24418641-24419138	FBbt:00000443:adult salivary gland primordium
chr3R:24418641-24419138	FBbt:00005432:salivary gland duct anlage
chr3R:24418641-24419138	FBbt:00005620:embryonic salivary gland
chr3R:24418641-24419645	FBbt:00000443:adult salivary gland primordium
chr3R:24418641-24419645	FBbt:00005620:embryonic salivary gland
chr3R:24411718-24413426	FBbt:00005304:blastoderm embryo
chr3R:2693514-2694767	FBbt:00005304:blastoderm embryo
chr3R:2683958-2685130	FBbt:00000104:mesoderm anlage
chr3R:2683958-2685130	FBbt:00000126:mesoderm
chr3R:2685408-2685988	FBbt:00000104:mesoderm anlage
chr3R:2685408-2685988	FBbt:00000126:mesoderm
chr3R:2683628-2684041	FBbt:00000111:ectoderm
chr3R:2683628-2684041	FBbt:00005304:blastoderm embryo
chr3R:2683628-2684041	FBbt:00005414:ectoderm anlage in statu nascendi
chr3R:2683628-2684041	FBbt:00005427:ectoderm anlage
chr3R:2685792-2686116	FBbt:00000104:mesoderm anlage
chr3R:2685792-2686116	FBbt:00000111:ectoderm
chr3R:2685792-2686116	FBbt:00000126:mesoderm
chr3R:2685792-2686116	FBbt:00005304:blastoderm embryo
chr3R:2685792-2686116	FBbt:00005427:ectoderm anlage
chr3R:2693264-2694696	FBbt:00005304:blastoderm embryo
chrX:2331788-2333533	FBbt:00005304:blastoderm embryo
chrX:2323047-2324286	FBbt:00005304:blastoderm embryo
chrX:2324293-2325502	FBbt:00005304:blastoderm embryo
chrX:2327321-2329503	FBbt:00005304:blastoderm embryo
chrX:2324616-2325714	FBbt:00005304:blastoderm embryo
chrX:2327974-2328778	FBbt:00005304:blastoderm embryo
chrX:2332315-2333528	FBbt:00005304:blastoderm embryo
chr3L:8663179-8663743	FBbt:00005304:blastoderm embryo
chr3L:8658177-8659109	FBbt:00005304:blastoderm embryo
chr3L:8659949-8660496	FBbt:00005304:blastoderm embryo
chr3L:8680590-8681060	FBbt:00005304:blastoderm embryo
chr3R:4526521-4527942	FBbt:00005304:blastoderm embryo
chr3R:4520375-4520620	FBbt:00005304:blastoderm embryo
chr3R:4526519-4526862	FBbt:00005304:blastoderm embryo
chr3R:4526860-4527388	FBbt:00005304:blastoderm embryo
chr3R:4526521-4527945	FBbt:00005304:blastoderm embryo
chr3R:18960438-18961852	FBbt:00001768:eye disc
chr3R:174317-174479	FBbt:00005304:blastoderm embryo
chr3R:174317-174479	FBbt:00005420:mesoderm anlage in statu nascendi
chr3R:13875599-13876391	FBbt:00000104:mesoderm anlage
chr3R:13875599-13876391	FBbt:00005420:mesoderm anlage in statu nascendi
chr3L:15032419-15033835	FBbt:00000111:ectoderm
chr3L:15032419-15033835	FBbt:00005304:blastoderm embryo
chr3L:15032419-15033835	FBbt:00005414:ectoderm anlage in statu nascendi
chr3L:15032419-15033835	FBbt:00005427:ectoderm anlage
chr3L:15032419-15032842	FBbt:00000111:ectoderm
chr3L:15032419-15032842	FBbt:00005304:blastoderm embryo
chr3L:15032419-15032842	FBbt:00005414:ectoderm anlage in statu nascendi
chr3L:15032419-15032842	FBbt:00005427:ectoderm anlage
chr3L:15032419-15033405	FBbt:00000111:ectoderm
chr3L:15032419-15033405	FBbt:00005304:blastoderm embryo
chr3L:15032419-15033405	FBbt:00005414:ectoderm anlage in statu nascendi
chr3L:15032419-15033405	FBbt:00005427:ectoderm anlage
chr3L:15032753-15033835	FBbt:00000111:ectoderm
chr3L:15032753-15033835	FBbt:00005304:blastoderm embryo
chr3L:15032753-15033835	FBbt:00005414:ectoderm anlage in statu nascendi
chr3L:15032753-15033835	FBbt:00005427:ectoderm anlage
chr3L:15033075-15033835	FBbt:00000111:ectoderm
chr3L:15033075-15033835	FBbt:00005304:blastoderm embryo
chr3L:15033075-15033835	FBbt:00005414:ectoderm anlage in statu nascendi
chr3L:15033075-15033835	FBbt:00005427:ectoderm anlage
chr2R:10699401-10700536	FBbt:00001778:wing disc
chr2R:10699401-10700536	FBbt:00001779:haltere disc
chr2R:10699245-10700536	FBbt:00001778:wing disc
chr3L:20687054-20688533	FBbt:00005304:blastoderm embryo
chr3L:20692602-20694005	FBbt:00005304:blastoderm embryo
chr3L:20699780-20701140	FBbt:00001778:wing disc
chr3L:20604990-20606288	FBbt:00005304:blastoderm embryo
chr3R:2507118-2507664	FBbt:00005624:embryonic midgut
chr3R:18452212-18454578	FBbt:00001251:embryonic glial cell
chr3R:18452212-18454578	FBbt:00005569:embryonic tracheal system
chr3R:18452212-18454578	FBbt:00005620:embryonic salivary gland
chrX:9181216-9181467	FBbt:00001768:eye disc
chr3R:21850352-21850632	FBbt:00001778:wing disc
chr3R:21850352-21850632	FBbt:00005098:peripheral nervous system
chr3R:15757262-15762495	FBbt:00001778:wing disc
chr3R:15757262-15762495	FBbt:00005098:peripheral nervous system
chr3R:15713856-15714043	FBbt:00001768:eye disc
chr3R:15713856-15714043	FBbt:00004211:photoreceptor cell
chr3R:15713856-15714043	FBbt:00004213:photoreceptor cell R1
chr3R:15713856-15714043	FBbt:00004215:photoreceptor cell R2
chr3R:15713856-15714043	FBbt:00004217:photoreceptor cell R3
chr3R:15713856-15714043	FBbt:00004219:photoreceptor cell R4
chr3R:15713856-15714043	FBbt:00004221:photoreceptor cell R5
chr3R:15713856-15714043	FBbt:00004223:photoreceptor cell R6
chr2L:12615791-12617776	FBbt:00005304:blastoderm embryo
chr2L:12616132-12617344	FBbt:00005304:blastoderm embryo
chrX:8530863-8533429	FBbt:00001766:eye-antennal disc
chrX:8548673-8548860	FBbt:00005304:blastoderm embryo
chrX:8537081-8538914	FBbt:00005304:blastoderm embryo
chr2L:3608811-3610461	FBbt:00005304:blastoderm embryo
chr2L:3610419-3611803	FBbt:00005304:blastoderm embryo
chr2L:3608834-3610207	FBbt:00000442:Malpighian tubule primordium
chr2L:3608834-3610207	FBbt:00000448:posterior midgut proper primordium
chr2L:3608834-3610207	FBbt:00000458:midgut constriction 1
chr2L:3608834-3610207	FBbt:00005245:embryonic anterior midgut
chr2L:3608834-3610207	FBbt:00005251:posterior embryonic midgut
chr2L:3608834-3610207	FBbt:00005304:blastoderm embryo
chr2L:3608834-3610207	FBbt:00005630:embryonic hindgut
chr2L:3608834-3610207	FBbt:00015256:central brain anlage
chrX:8383414-8383957	FBbt:00004865:ovary
chrX:8383414-8383957	FBbt:00004893:ovariole
chrX:8383414-8383957	FBbt:00004894:egg chamber
chrX:4958227-4958496	FBbt:00004865:ovary
chrX:4958227-4958496	FBbt:00004893:ovariole
chrX:4958227-4958496	FBbt:00004894:egg chamber
chr3R:2563023-2563072	FBbt:00001764:labial disc
chr2L:12678897-12680520	FBbt:00005304:blastoderm embryo
chr2L:12674734-12676045	FBbt:00001332:embryonic neuroblast
chr2L:12674734-12676045	FBbt:00001433:embryonic ganglion mother cell
chr2L:12092691-12095792	FBbt:00000111:ectoderm
chr2L:12092691-12095792	FBbt:00005304:blastoderm embryo
chr2L:12092691-12095792	FBbt:00005414:ectoderm anlage in statu nascendi
chr2L:12092691-12095792	FBbt:00005427:ectoderm anlage
chr2L:12087891-12088492	FBbt:00000111:ectoderm
chr2L:12087891-12088492	FBbt:00005304:blastoderm embryo
chr2L:12087891-12088492	FBbt:00005414:ectoderm anlage in statu nascendi
chr2L:12087891-12088492	FBbt:00005427:ectoderm anlage
chr2L:12088791-12089492	FBbt:00000111:ectoderm
chr2L:12088791-12089492	FBbt:00005304:blastoderm embryo
chr2L:12088791-12089492	FBbt:00005414:ectoderm anlage in statu nascendi
chr2L:12088791-12089492	FBbt:00005427:ectoderm anlage
chr2L:12087091-12087892	FBbt:00000111:ectoderm
chr2L:12087091-12087892	FBbt:00005304:blastoderm embryo
chr2L:12087091-12087892	FBbt:00005414:ectoderm anlage in statu nascendi
chr2L:12087091-12087892	FBbt:00005427:ectoderm anlage
chr2L:12089991-12090392	FBbt:00000111:ectoderm
chr2L:12089991-12090392	FBbt:00005304:blastoderm embryo
chr2L:12089991-12090392	FBbt:00005414:ectoderm anlage in statu nascendi
chr2L:12089991-12090392	FBbt:00005427:ectoderm anlage
chr2L:12090991-12092692	FBbt:00000111:ectoderm
chr2L:12090991-12092692	FBbt:00005304:blastoderm embryo
chr2L:12090991-12092692	FBbt:00005414:ectoderm anlage in statu nascendi
chr2L:12090991-12092692	FBbt:00005427:ectoderm anlage
chr2L:12084451-12086021	FBbt:00000111:ectoderm
chr2L:12084451-12086021	FBbt:00005304:blastoderm embryo
chr2L:12084451-12086021	FBbt:00005414:ectoderm anlage in statu nascendi
chr2L:12084451-12086021	FBbt:00005427:ectoderm anlage
chr2L:12078033-12078885	FBbt:00004959:male accessory gland
chr2L:12078033-12078885	FBbt:00004960:male accessory gland main cell
chr2L:12078033-12078885	FBbt:00004961:male accessory gland secondary cell
chr2L:12080487-12081888	FBbt:00005304:blastoderm embryo
chr3R:7188932-7190152	FBbt:00001768:eye disc
chr3R:7188932-7190152	FBbt:00004193:cone cell
chr3R:7188932-7190152	FBbt:00004211:photoreceptor cell
chr3R:7188932-7190152	FBbt:00004225:photoreceptor cell R7
chr3L:1461822-1462121	FBbt:00001061:ventral neurogenic region
chr3L:1461822-1462121	FBbt:00005416:ventral ectoderm anlage in statu nascendi
chr3L:1461822-1462121	FBbt:00005554:ventral nerve cord primordium
chr3L:1455528-1459409	FBbt:00001778:wing disc
chr3L:1455528-1459409	FBbt:00005098:peripheral nervous system
chr3L:18394744-18395339	FBbt:00000441:hindgut proper primordium
chr3L:18394744-18395339	FBbt:00005630:embryonic hindgut
chr3L:18393699-18394376	FBbt:00000097:cephalic furrow
chr3L:18393699-18394376	FBbt:00000155:embryonic head
chr3L:18393699-18394376	FBbt:00000164:embryonic maxillary segment
chr3L:18393699-18394376	FBbt:00000165:embryonic labial segment
chr3L:18393295-18393895	FBbt:00000095:amnioserosa
chr3L:18392751-18393415	FBbt:00000095:amnioserosa
chr3L:18392751-18393415	FBbt:00000097:cephalic furrow
chr3L:18392751-18393415	FBbt:00000155:embryonic head
chr3L:18392751-18393415	FBbt:00005624:embryonic midgut
chr3L:18392336-18392931	FBbt:00001082:embryonic ventral nervous system
chr3L:18392336-18392931	FBbt:00001332:embryonic neuroblast
chr3L:18391794-18392493	FBbt:00000008:labral segment
chr3L:18391794-18392493	FBbt:00000094:clypeo-labral anlage in statu nascendi
chr3L:18391794-18392493	FBbt:00000097:cephalic furrow
chr3L:18391794-18392493	FBbt:00000155:embryonic head
chr3L:18391794-18392493	FBbt:00005439:clypeo-labral anlage
chr3L:18391794-18392493	FBbt:00005538:clypeo-labral primordium
chr2L:11454486-11454814	FBbt:00001778:wing disc
chr2L:11455642-11456154	FBbt:00005304:blastoderm embryo
chr2L:11455642-11455884	FBbt:00005304:blastoderm embryo
chr2L:11455878-11456154	FBbt:00005304:blastoderm embryo
chrX:10973456-10973932	FBbt:00001768:eye disc
chrX:10973456-10973932	FBbt:00004217:photoreceptor cell R3
chrX:10973456-10973932	FBbt:00004219:photoreceptor cell R4
chrX:10973456-10973932	FBbt:00004225:photoreceptor cell R7
chrX:10973456-10973932	FBbt:00004229:mystery cell
chr3R:8895835-8896466	FBbt:00005833:mesectoderm anlage in statu nascendi
chr3L:21059047-21060941	FBbt:00001778:wing disc
chr3L:21059047-21060941	FBbt:00005098:peripheral nervous system
chr2L:3823142-3824696	FBbt:00000111:ectoderm
chr2L:3823142-3824696	FBbt:00000126:mesoderm
chr2L:3823142-3824696	FBbt:00005526:dorsal epidermis primordium
chr2L:3823142-3824696	FBbt:00005532:ventral ectoderm primordium
chr2L:3823142-3824696	FBbt:00005540:trunk mesoderm primordium
chr2L:3821715-3822337	FBbt:00005304:blastoderm embryo
chr2L:3820280-3821016	FBbt:00005532:ventral ectoderm primordium
chr2L:3820280-3821016	FBbt:00005533:ventral epidermis primordium
chr2L:3824595-3824967	FBbt:00005304:blastoderm embryo
chr2L:3828817-3829610	FBbt:00005304:blastoderm embryo
chr2L:3832697-3835337	FBbt:00005304:blastoderm embryo
chr2L:15473775-15476675	FBbt:00000104:mesoderm anlage
chr2L:15473775-15476675	FBbt:00005304:blastoderm embryo
chr2L:15473775-15476675	FBbt:00005420:mesoderm anlage in statu nascendi
chr2R:3318590-3319018	FBbt:00001768:eye disc
chrX:15518730-15519122	FBbt:00001061:ventral neurogenic region
chrX:15518730-15519122	FBbt:00005416:ventral ectoderm anlage in statu nascendi
chrX:15518730-15519122	FBbt:00005554:ventral nerve cord primordium
chr3R:14999939-15001301	FBbt:00001082:embryonic ventral nervous system
chr3R:11817731-11818200	FBbt:00000095:amnioserosa
chr3R:11817731-11818200	FBbt:00005066:fat body
chr3R:11817731-11818200	FBbt:00005520:fat body/gonad primordium
chr3R:11817731-11818200	FBbt:00005710:embryonic fat body
chr3R:11817731-11818879	FBbt:00000095:amnioserosa
chr3R:11817731-11818879	FBbt:00000127:head mesoderm
chr3R:11817731-11818879	FBbt:00000134:longitudinal visceral mesoderm
chr3R:11817731-11818879	FBbt:00005066:fat body
chr3R:11817731-11818879	FBbt:00005067:fat body primordium
chr3R:11817731-11818879	FBbt:00005071:longitudinal visceral muscle fiber
chr3R:11817731-11818879	FBbt:00005247:embryonic hemocyte primordium
chr3R:11817731-11818879	FBbt:00005519:visceral muscle primordium
chr3R:11817731-11818879	FBbt:00005520:fat body/gonad primordium
chr3R:11817731-11818879	FBbt:00005539:head mesoderm primordium
chr3R:11817731-11818879	FBbt:00005540:trunk mesoderm primordium
chr3R:11817731-11818879	FBbt:00005653:embryonic visceral muscle
chr3R:11817731-11818879	FBbt:00005710:embryonic fat body
chr3R:11817731-11818879	FBbt:00017008:longitudinal visceral muscle primordium
chr3R:10420010-10421523	FBbt:00000463:embryonic myoblast
chr3R:10420010-10421523	FBbt:00000910:abdominal 7 dorsal acute muscle 1
chr3R:10420010-10421523	FBbt:00005649:embryonic somatic muscle
chr3R:10420010-10421523	FBbt:00005678:embryonic pericardial cell
chr3R:10423059-10424098	FBbt:00000104:mesoderm anlage
chr3R:10423059-10424098	FBbt:00000126:mesoderm
chr3R:10423059-10424098	FBbt:00005036:tracheal pit
chr4:1116615-1116977	FBbt:00001768:eye disc
chr4:1116615-1116977	FBbt:00004193:cone cell
chr2R:7681726-7682234	FBbt:00000111:ectoderm
chr2R:7681726-7682234	FBbt:00005304:blastoderm embryo
chr2R:7681726-7682234	FBbt:00005427:ectoderm anlage
chr2R:7681777-7682120	FBbt:00001061:ventral neurogenic region
chr2R:7681777-7682120	FBbt:00005416:ventral ectoderm anlage in statu nascendi
chr2R:7681777-7682120	FBbt:00005554:ventral nerve cord primordium
chr3R:17205155-17205671	FBbt:00000155:embryonic head
chr3R:17205155-17205671	FBbt:00005380:pharynx
chr3R:17205155-17205671	FBbt:00005438:foregut specific anlage
chr3R:17205155-17205671	FBbt:00005535:foregut primordium
chr3R:17205818-17206001	FBbt:00005436:trunk mesoderm anlage
chr3R:17205818-17206001	FBbt:00005540:trunk mesoderm primordium
chr3R:17205670-17206053	FBbt:00005436:trunk mesoderm anlage
chr3R:17205670-17206053	FBbt:00005540:trunk mesoderm primordium
chr3R:17208067-17208374	FBbt:00001665:dorsal vessel primordium
chr3R:17208067-17208374	FBbt:00001666:cardioblast
chr3R:17208067-17208374	FBbt:00005541:cardiogenic mesoderm
chr3R:17208067-17208374	FBbt:00005680:embryonic dorsal vessel
chr3R:17208067-17208374	FBbt:00005684:embryonic heart
chr3R:17209340-17209690	FBbt:00000126:mesoderm
chr3R:17209340-17209690	FBbt:00005518:somatic muscle primordium
chr3R:17209340-17209690	FBbt:00005519:visceral muscle primordium
chr3R:26681311-26682298	FBbt:00005304:blastoderm embryo
chr2L:21852965-21853428	FBbt:00005518:somatic muscle primordium
chr2L:21852965-21853428	FBbt:00005532:ventral ectoderm primordium
chr2L:21852965-21853428	FBbt:00005533:ventral epidermis primordium
chr2L:21852965-21853428	FBbt:00005540:trunk mesoderm primordium
chr2L:21852965-21853428	FBbt:00005647:embryonic muscle system
chr2L:21852965-21853428	FBbt:00005649:embryonic somatic muscle
chr2L:21852965-21853428	FBbt:00005747:embryonic ventral epidermis
chr2L:21853371-21853592	FBbt:00000111:ectoderm
chr2L:21853371-21853592	FBbt:00005304:blastoderm embryo
chr2L:21853371-21853592	FBbt:00005414:ectoderm anlage in statu nascendi
chr2L:21853371-21853592	FBbt:00005427:ectoderm anlage
chr2R:18932427-18933842	FBbt:00000104:mesoderm anlage
chr2R:18932427-18933842	FBbt:00000109:mesectoderm anlage
chr2R:18932427-18933842	FBbt:00005304:blastoderm embryo
chr2R:18932427-18933842	FBbt:00005420:mesoderm anlage in statu nascendi
chr2R:18932427-18933842	FBbt:00005833:mesectoderm anlage in statu nascendi
chr3L:5828770-5829267	FBbt:00001061:ventral neurogenic region
chr3L:5828770-5829267	FBbt:00005416:ventral ectoderm anlage in statu nascendi
chr3L:5828770-5829267	FBbt:00005554:ventral nerve cord primordium
chrX:479778-482322	FBbt:00001082:embryonic ventral nervous system
chrX:479778-482322	FBbt:00001332:embryonic neuroblast
chrX:485982-487688	FBbt:00001061:ventral neurogenic region
chrX:485982-487688	FBbt:00005416:ventral ectoderm anlage in statu nascendi
chrX:485982-487688	FBbt:00005554:ventral nerve cord primordium
chrX:486739-487087	FBbt:00001061:ventral neurogenic region
chrX:486739-487087	FBbt:00005416:ventral ectoderm anlage in statu nascendi
chrX:486739-487087	FBbt:00005554:ventral nerve cord primordium
chrX:479778-481056	FBbt:00001082:embryonic ventral nervous system
chrX:479778-481056	FBbt:00001332:embryonic neuroblast
chr3L:6778065-6778580	FBbt:00001082:embryonic ventral nervous system
chr3L:6778065-6778580	FBbt:00001315:midline glial cell
chr3L:6778065-6778580	FBbt:00005567:ventral midline glia
chr3L:6778065-6778580	FBbt:00005569:embryonic tracheal system
chr3L:6778065-6778580	FBbt:00005036:tracheal pit
chr3L:6778065-6778580	FBbt:00005706:embryonic oenocyte
chr3R:24637099-24637460	FBbt:00004904:follicle cell
chr3R:24637099-24637460	FBbt:00004908:nurse follicle cell
chr3R:24637099-24637460	FBbt:00005402:oocyte associated follicle cell
chr3R:24637029-24637270	FBbt:00004878:nurse cell
chr3R:24637029-24637270	FBbt:00004886:oocyte
chr3R:24637029-24637270	FBbt:00004904:follicle cell
chr2L:7302330-7307600	FBbt:00000112:dorsal ectoderm
chr2L:7302330-7307600	FBbt:00004204:ventral ectoderm anlage
chr2L:7302330-7307600	FBbt:00005428:dorsal ectoderm anlage
chr2L:7302330-7307600	FBbt:00005527:dorsal ectodermal primordium
chr2L:7302330-7307600	FBbt:00005532:ventral ectoderm primordium
chr2L:7302330-7307600	FBbt:00005558:ventral ectoderm
chrX:18009785-18010657	FBbt:00003259:adult somatic muscle
chrX:18009785-18010657	FBbt:00003379:direct flight muscle
chrX:18009785-18010657	FBbt:00003404:mesothoracic extracoxal depressor muscle 66
chrX:18009785-18010657	FBbt:00003525:adult visceral muscle
chrX:18009785-18010657	FBbt:00005086:tubular muscle
chrX:18009785-18010657	FBbt:00005647:embryonic muscle system
chrX:18009785-18010657	FBbt:00000462:embryonic/larval muscle system
chrX:18009785-18010657	FBbt:00005649:embryonic somatic muscle
chrX:18009785-18010657	FBbt:00000464:embryonic/larval somatic muscle
chrX:18009785-18010657	FBbt:00005653:embryonic visceral muscle
chrX:18009785-18010657	FBbt:00001035:embryonic/larval visceral muscle
chrX:247820-248686	FBbt:00004729:wing
chrX:248674-255362	FBbt:00001845:cephalopharyngeal skeleton
chrX:248674-255362	FBbt:00004115:head bristle
chrX:248674-255362	FBbt:00004296:sex comb
chrX:248674-255362	FBbt:00004519:arista
chrX:248674-255362	FBbt:00004992:adult cuticle
chrX:248674-255362	FBbt:00005179:macrochaeta
chrX:248674-255362	FBbt:00005201:denticle belt
chrX:247670-255362	FBbt:00001845:cephalopharyngeal skeleton
chrX:247670-255362	FBbt:00004115:head bristle
chrX:247670-255362	FBbt:00004296:sex comb
chrX:247670-255362	FBbt:00004519:arista
chrX:247670-255362	FBbt:00004729:wing
chrX:247670-255362	FBbt:00004992:adult cuticle
chrX:247670-255362	FBbt:00005179:macrochaeta
chrX:247670-255362	FBbt:00005201:denticle belt
chrX:250046-255362	FBbt:00001845:cephalopharyngeal skeleton
chrX:250046-255362	FBbt:00004115:head bristle
chrX:250046-255362	FBbt:00004296:sex comb
chrX:250046-255362	FBbt:00004519:arista
chrX:250046-255362	FBbt:00005179:macrochaeta
chrX:250046-255362	FBbt:00005201:denticle belt
chrX:250450-255362	FBbt:00004115:head bristle
chrX:250450-255362	FBbt:00004296:sex comb
chrX:250450-255362	FBbt:00004519:arista
chrX:250450-255362	FBbt:00005179:macrochaeta
chr3R:2580903-2581527	FBbt:00005832:dorsal ectoderm anlage in statu nascendi
chr3R:4478575-4478666	FBbt:00004928:testis
chr3R:4478575-4478666	FBbt:00004942:spermatid
chr3R:4478575-4478666	FBbt:00004946:waste bag
chr3R:4478575-4478666	FBbt:10005989:cystic bulge
chr4:730630-730841	FBbt:00001652:eye-antennal disc primordium
chr4:730630-730841	FBbt:00001768:eye disc
chr4:730630-730841	FBbt:00001930:embryonic/larval optic lobe
chr4:730630-730841	FBbt:00001102:ventral nerve cord
chrX:2038230-2039427	FBbt:00001761:imaginal disc
chrX:2038230-2039427	FBbt:00004858:gonad
chrX:2038230-2039427	FBbt:00001871:embryonic/larval proventriculus
chrX:2038230-2039427	FBbt:00001882:embryonic/larval midgut
chrX:2039283-2039427	FBbt:00001871:embryonic/larval proventriculus
chrX:286996-287352	FBbt:00001134:embryonic peripheral nervous system
chrX:286996-287352	FBbt:00001137:sensory mother cell
chrX:286996-287352	FBbt:00001761:imaginal disc
chrX:286996-287352	FBbt:00001778:wing disc
chr3L:11502726-11502920	FBbt:00001878:embryonic/larval salivary gland
chr2R:8776379-8777133	FBbt:00001778:wing disc
chr2R:8776379-8777133	FBbt:00001779:haltere disc
chr2R:8776379-8776739	FBbt:00001778:wing disc
chr2R:8776379-8776739	FBbt:00001779:haltere disc
chr2R:8783677-8784475	FBbt:00001778:wing disc
chr2L:11171703-11172013	FBbt:00005402:oocyte associated follicle cell
chr2L:11171703-11171918	FBbt:00005402:oocyte associated follicle cell
chr2L:11171703-11171800	FBbt:00004906:centripetally migrating follicle cell
chr2L:11171703-11171800	FBbt:00005402:oocyte associated follicle cell
chr2L:11171703-11171777	FBbt:00004906:centripetally migrating follicle cell
chr2L:11171735-11172130	FBbt:00005402:oocyte associated follicle cell
chr2L:11171783-11172130	FBbt:00005402:oocyte associated follicle cell
chr2R:15549127-15549927	FBbt:00005304:blastoderm embryo
chr2R:15549127-15549927	FBbt:00005832:dorsal ectoderm anlage in statu nascendi
chr2L:20480576-20481741	FBbt:00000104:mesoderm anlage
chr2L:20480576-20481741	FBbt:00005420:mesoderm anlage in statu nascendi
chr3R:22616474-22616779	FBbt:00000095:amnioserosa
chr3R:22616474-22616779	FBbt:00001665:dorsal vessel primordium
chr3R:22616474-22616779	FBbt:00005680:embryonic dorsal vessel
chr3R:22616474-22616779	FBbt:00005684:embryonic heart
chr3L:15524088-15525191	FBbt:00000095:amnioserosa
chr3L:15524088-15525191	FBbt:00005620:embryonic salivary gland
chr3L:15523344-15524111	FBbt:00005620:embryonic salivary gland
chrX:11745966-11748145	FBbt:00005620:embryonic salivary gland
chrX:11022609-11024686	FBbt:00005620:embryonic salivary gland
chr3L:16666207-16667550	FBbt:00005620:embryonic salivary gland
chrX:11376972-11379635	FBbt:00005620:embryonic salivary gland
chr2R:10504936-10506948	FBbt:00005620:embryonic salivary gland
chr3R:18961426-18961629	FBbt:00001768:eye disc
chr3R:17207680-17208297	FBbt:00001666:cardioblast
chr3R:17207680-17208297	FBbt:00005684:embryonic heart
chr3R:17207967-17208592	FBbt:00001666:cardioblast
chr3R:17207967-17208592	FBbt:00005684:embryonic heart
chr3R:17208287-17208819	FBbt:00001666:cardioblast
chr3R:17208287-17208819	FBbt:00005684:embryonic heart
chr3R:17208181-17208487	FBbt:00001666:cardioblast
chr3R:17208181-17208487	FBbt:00005678:embryonic pericardial cell
chr3R:17208181-17208487	FBbt:00005684:embryonic heart
chr3R:17208227-17208590	FBbt:00001666:cardioblast
chr3R:17208227-17208590	FBbt:00005678:embryonic pericardial cell
chr3R:17208227-17208590	FBbt:00005684:embryonic heart
chr3R:2510000-2510022	FBbt:00005399:prepupal epidermis
chr3R:2509992-2510220	FBbt:00005399:prepupal epidermis
chr3R:18412270-18414118	FBbt:00003217:dorsal neurohemal organ
chr4:76479-77667	FBbt:00000093:ventral midline
chr4:76479-77667	FBbt:00005397:embryonic epidermis
chr2R:3925546-3926981	FBbt:00001768:eye disc
chrX:6669605-6670955	FBbt:00001767:antennal disc
chrX:6669605-6670955	FBbt:00001768:eye disc
chrX:6669605-6670955	FBbt:00001779:haltere disc
chrX:6669605-6670955	FBbt:00001780:ventral thoracic disc
chr3R:14724852-14725194	FBbt:00004505:ocellus
chr3L:20782228-20783246	FBbt:00000129:somatic mesoderm
chr3L:20782228-20783246	FBbt:00005710:embryonic fat body
chr3R:17251860-17253221	FBbt:00000941:abdominal 7 segment border muscle
chr3R:17251860-17253221	FBbt:00005649:embryonic somatic muscle
chr2L:19036995-19037741	FBbt:00005649:embryonic somatic muscle
chr2L:19036995-19037741	FBbt:00005653:embryonic visceral muscle
chr2R:10320504-10321956	FBbt:00005649:embryonic somatic muscle
chr2R:6203140-6203782	FBbt:00005649:embryonic somatic muscle
chr2R:8788832-8790154	FBbt:00001778:wing disc
chr2R:8788832-8790154	FBbt:00003225:adepithelial cell of dorsal mesothoracic disc
chr3R:17248892-17250636	FBbt:00005684:embryonic heart
chr2R:20690304-20690985	FBbt:00000166:embryonic thorax
chr2R:20690304-20690985	FBbt:00000171:embryonic abdomen
chr2R:7152130-7152609	FBbt:00001779:haltere disc
chr2L:18597063-18600565	FBbt:00002589:abdominal ventral bipolar neuron vbp
chr2L:18597063-18600565	FBbt:00001767:antennal disc
chr2L:18597063-18600565	FBbt:00004515:third segment of antenna
chr2L:18597063-18600565	FBbt:00002640:antenno-maxillary complex
chr2L:18597063-18600565	FBbt:00002024:dorsal multidendritic neuron
chr2L:18597063-18600565	FBbt:00000160:embryonic antennal segment
chr2L:18597063-18600565	FBbt:00000164:embryonic maxillary segment
chr2L:18597063-18600565	FBbt:00000167:embryonic thoracic segment
chr2L:18597063-18600565	FBbt:00002720:embryonic/larval labial organ
chr2L:18597063-18600565	FBbt:00002655:dorsal organ
chr2L:18597063-18600565	FBbt:00005158:olfactory sensory organ
chr2L:18597063-18600565	FBbt:00002686:papilla organ
chr2L:18597063-18600565	FBbt:00005124:sensory neuron
chr2L:18597063-18600565	FBbt:00001220:ventral abdominal cluster
chr2L:18597063-18600565	FBbt:00002054:ventral multidendritic neuron
chr2L:18597063-18600565	FBbt:00002707:ventral organ
chr2L:18598878-18600565	FBbt:00017010:dorsal trunk primordium
chr2L:18598878-18600565	FBbt:00001134:embryonic peripheral nervous system
chr2L:18598878-18600565	FBbt:00005578:lateral trunk primordium
chr2L:18597935-18598879	FBbt:00001134:embryonic peripheral nervous system
chr2L:18597935-18598879	FBbt:00000155:embryonic head
chr2L:18597935-18598879	FBbt:00005578:lateral trunk primordium
chr2L:18597063-18597956	FBbt:00001767:antennal disc
chr2L:18597063-18597956	FBbt:00001135:proneural cluster
chr2L:18597063-18597956	FBbt:00001137:sensory mother cell
chr2L:18597063-18597956	FBbt:00001136:sensory organ mother cell
chr2L:18595328-18596105	FBbt:00002720:embryonic/larval labial organ
chr2L:18595328-18596105	FBbt:00002690:terminal organ
chr3L:2089505-2089854	FBbt:00005647:embryonic muscle system
chr3L:2089505-2089854	FBbt:00000462:embryonic/larval muscle system
chr3L:2089505-2089854	FBbt:00005649:embryonic somatic muscle
chr3L:2114680-2114995	FBbt:00005647:embryonic muscle system
chr3L:2114680-2114995	FBbt:00000462:embryonic/larval muscle system
chr3L:2114680-2114995	FBbt:00005649:embryonic somatic muscle
chr3L:2118347-2118675	FBbt:00005647:embryonic muscle system
chr3L:2118347-2118675	FBbt:00000462:embryonic/larval muscle system
chr3L:2118347-2118675	FBbt:00005649:embryonic somatic muscle
chr2L:17663297-17663700	FBbt:00005647:embryonic muscle system
chr2L:17663297-17663700	FBbt:00000462:embryonic/larval muscle system
chr2L:17663297-17663700	FBbt:00005649:embryonic somatic muscle
chr2L:17663297-17663700	FBbt:00005084:muscle founder cell
chr2L:21169138-21169529	FBbt:00005647:embryonic muscle system
chr2L:21169138-21169529	FBbt:00000462:embryonic/larval muscle system
chr2L:21169138-21169529	FBbt:00005649:embryonic somatic muscle
chrX:16675997-16676371	FBbt:00005647:embryonic muscle system
chrX:16675997-16676371	FBbt:00000462:embryonic/larval muscle system
chrX:16675997-16676371	FBbt:00005649:embryonic somatic muscle
chrX:16675997-16676371	FBbt:00000472:lateral transverse muscle
chr3L:19139779-19140051	FBbt:00005647:embryonic muscle system
chr3L:19139779-19140051	FBbt:00000462:embryonic/larval muscle system
chr3L:19139779-19140051	FBbt:00005649:embryonic somatic muscle
chrX:19607645-19607972	FBbt:00005647:embryonic muscle system
chrX:19607645-19607972	FBbt:00000462:embryonic/larval muscle system
chrX:19607645-19607972	FBbt:00005649:embryonic somatic muscle
chr3L:6515487-6515856	FBbt:00005647:embryonic muscle system
chr3L:6515487-6515856	FBbt:00000462:embryonic/larval muscle system
chr3L:6515487-6515856	FBbt:00005649:embryonic somatic muscle
chr3R:19167525-19169991	FBbt:00000128:trunk mesoderm
chr3R:19167525-19169991	FBbt:00000126:mesoderm
chr3R:19167525-19169991	FBbt:00005540:trunk mesoderm primordium
chr3R:6616699-6618790	FBbt:00005647:embryonic muscle system
chr3R:6616699-6618790	FBbt:00000462:embryonic/larval muscle system
chr2L:1162075-1163021	FBbt:00005647:embryonic muscle system
chr2L:1162075-1163021	FBbt:00000462:embryonic/larval muscle system
chr3R:26000269-26001748	FBbt:00005647:embryonic muscle system
chr3R:26000269-26001748	FBbt:00000462:embryonic/larval muscle system
chr3R:26000269-26001748	FBbt:00005649:embryonic somatic muscle
chr2R:15258909-15259281	FBbt:00005647:embryonic muscle system
chr2R:15258909-15259281	FBbt:00000462:embryonic/larval muscle system
chr2R:15258909-15259281	FBbt:00005649:embryonic somatic muscle
chr2R:15258909-15259281	FBbt:00017008:longitudinal visceral muscle primordium
chr2L:20768245-20771058	FBbt:00003143:adult hindgut
chr2L:20768245-20771058	FBbt:00004965:ejaculatory duct
chr2L:20768245-20771058	FBbt:00001891:embryonic/larval hindgut
chr2L:20768245-20771058	FBbt:00004865:ovary
chr2L:20768245-20771058	FBbt:00005382:salivary gland
chr3R:9118954-9119462	FBbt:00005304:blastoderm embryo
chr3R:9118954-9119462	FBbt:00000104:mesoderm anlage
chrX:477513-479251	FBbt:00005304:blastoderm embryo
chrX:477513-479251	FBbt:00001061:ventral neurogenic region
chrX:479412-481119	FBbt:00001082:embryonic ventral nervous system
chr2L:18875140-18875548	FBbt:00000112:dorsal ectoderm
chr2L:18875140-18875548	FBbt:00005428:dorsal ectoderm anlage
chr3R:11854233-11854784	FBbt:00000112:dorsal ectoderm
chr3R:11854233-11854784	FBbt:00005428:dorsal ectoderm anlage
chr3L:20692221-20693787	FBbt:00005304:blastoderm embryo
chr2R:8833933-8834294	FBbt:00005304:blastoderm embryo
chr2R:8833933-8834294	FBbt:00000104:mesoderm anlage
chr2L:20475805-20477901	FBbt:00005304:blastoderm embryo
chr2L:20475805-20477901	FBbt:00000104:mesoderm anlage
chr3R:22707641-22709469	FBbt:00000052:embryo
chr3R:22707641-22709469	FBbt:00005304:blastoderm embryo
chr3R:22707641-22709469	FBbt:00000104:mesoderm anlage
chr3L:20394270-20396658	FBbt:00000052:embryo
chr3L:20394270-20396658	FBbt:00005304:blastoderm embryo
chr3L:20394270-20396658	FBbt:00000104:mesoderm anlage
chr2R:19525264-19527573	FBbt:00000052:embryo
chr2R:19525264-19527573	FBbt:00005304:blastoderm embryo
chr3R:11746513-11748343	FBbt:00000052:embryo
chr3R:11746513-11748343	FBbt:00005304:blastoderm embryo
chr3R:11746513-11748343	FBbt:00000109:mesectoderm anlage
chr3R:11746513-11748343	FBbt:00000128:trunk mesoderm
chr3R:11746513-11748343	FBbt:00005436:trunk mesoderm anlage
chr2R:5025946-5026574	FBbt:00000052:embryo
chr2R:5025946-5026574	FBbt:00005304:blastoderm embryo
chr2R:5025946-5026574	FBbt:00000104:mesoderm anlage
chr2R:5025946-5026574	FBbt:00000128:trunk mesoderm
chr2R:5025946-5026574	FBbt:00005436:trunk mesoderm anlage
chr3L:7514414-7516238	FBbt:00000052:embryo
chr3L:7514414-7516238	FBbt:00000127:head mesoderm
chr2L:16319410-16320423	FBbt:00000104:mesoderm anlage
chr2L:16319410-16320423	FBbt:00005304:blastoderm embryo
chr3R:10414437-10416493	FBbt:00005304:blastoderm embryo
chr3R:10414437-10416493	FBbt:00000104:mesoderm anlage
chr3R:9118898-9120556	FBbt:00005304:blastoderm embryo
chr3R:20123093-20123803	FBbt:00005304:blastoderm embryo
chr3R:20123093-20123803	FBbt:00005427:ectoderm anlage
chr3L:5809977-5810572	FBbt:00000111:ectoderm
chr3L:5809977-5810572	FBbt:00005036:tracheal pit
chr3R:8885994-8886691	FBbt:00000136:mesectoderm
chr2R:4949439-4954247	FBbt:00001778:wing disc
chr2R:5819360-5819516	FBbt:00000463:embryonic myoblast
chrX:4891751-4896781	FBbt:00005397:embryonic epidermis
chrX:4913399-4918385	FBbt:00005397:embryonic epidermis
chrX:4930384-4936971	FBbt:00005397:embryonic epidermis
chrX:9177662-9177751	FBbt:00001690:crystal cell
chrX:9177662-9177751	FBbt:00001668:embryonic/larval lymph gland
chr2L:7324011-7324125	FBbt:00001768:eye disc
chr3R:8092260-8093267	FBbt:00005680:embryonic dorsal vessel
chr3R:8092260-8093267	FBbt:00001332:embryonic neuroblast
chr3R:8092260-8093267	FBbt:00005678:embryonic pericardial cell
chr3R:8092260-8093267	FBbt:00005649:embryonic somatic muscle
chr3R:8092260-8093267	FBbt:00000126:mesoderm
chr3R:8092260-8093267	FBbt:00001082:embryonic ventral nervous system
chr2R:8782637-8783459	FBbt:00003233:adult thoracic myoblast
chr2R:8782637-8783459	FBbt:00003361:indirect flight muscle
chr3R:27135087-27135307	FBbt:00000155:embryonic head
chr3R:27135087-27135307	FBbt:00005624:embryonic midgut
chr3L:18393685-18393965	FBbt:00000158:embryonic procephalic segment
chr3L:18393685-18393965	FBbt:00000164:embryonic maxillary segment
chr2L:18013212-18015611	FBbt:00001778:wing disc
chr2L:18013212-18015611	FBbt:00005098:peripheral nervous system
chr2R:2389220-2389884	FBbt:00000164:embryonic maxillary segment
chr3L:2567800-2567880	FBbt:00001687:lamellocyte
chr2L:2456944-2457317	FBbt:00000275:dorsal branch 10
chr2L:2456944-2457317	FBbt:00000112:dorsal ectoderm
chr2L:2456944-2457317	FBbt:00000197:posterior spiracle primordium
chr2L:2456944-2457317	FBbt:00005043:trachea
chr2L:2456944-2457317	FBbt:00005744:embryonic dorsal epidermis
chr2L:2456944-2457317	FBbt:00005746:embryonic leading edge cell
chr2L:2456944-2457317	FBbt:00005569:embryonic tracheal system
chr2L:2456944-2457317	FBbt:00000265:embryonic/larval dorsal branch
chr2L:2456944-2457317	FBbt:00000424:embryonic/larval posterior spiracle
chr2L:2456944-2457317	FBbt:00000303:embryonic/larval spiracular branch
chrX:7193761-7193813	FBbt:00001778:wing disc
chr3R:8267326-8268194	FBbt:00004962:ejaculatory bulb
chr3R:8267326-8268194	FBbt:00004995:oenocyte
chr2L:15731037-15733081	FBbt:00005094:central nervous system
chr2L:15731037-15733081	FBbt:00001402:neuroblast NB6-4a
chr2L:11941860-11944218	FBbt:00004193:cone cell
chr2L:11941860-11944218	FBbt:00004508:eye
chr2L:11941860-11944218	FBbt:00004505:ocellus
chr2L:11941860-11944218	FBbt:00004510:ommatidium
chr2L:11941860-11944218	FBbt:00004231:primary pigment cell
chr2R:10664066-10666462	FBbt:00000593:abdominal dorsal acute muscle 3
chr2R:10664066-10666462	FBbt:00000613:abdominal dorsal oblique muscle 5
chr2R:10664066-10666462	FBbt:00000126:mesoderm
chr2R:10664066-10666462	FBbt:00005209:multidendritic neuron
chr2L:2446050-2446283	FBbt:00000130:visceral mesoderm
chr3L:6757813-6758493	FBbt:00005036:tracheal pit
chr3L:6757813-6758493	FBbt:00005037:tracheal primordium
chr3L:6759396-6761285	FBbt:00005036:tracheal pit
chr3L:6759396-6761285	FBbt:00005037:tracheal primordium
chr3L:6766551-6767816	FBbt:00005052:tracheal fusion cell
chr3L:6810547-6812238	FBbt:00005599:primordium of embryonic/larval spiracle
chr3L:6810547-6812238	FBbt:00002935:spiracular sensory organ
chr3L:6822487-6824044	FBbt:00005630:embryonic hindgut
chr3L:394667-395468	FBbt:00005574:tracheal branch primordium
chr3L:6758022-6758231	FBbt:00005574:tracheal branch primordium
chr2L:3818010-3818539	FBbt:00000126:mesoderm
chr2L:10293073-10293420	FBbt:00000133:circular visceral mesoderm
chr2L:10293073-10293420	FBbt:00000130:visceral mesoderm
chr2L:10292861-10294473	FBbt:00005541:cardiogenic mesoderm
chr2L:10292861-10294473	FBbt:00000133:circular visceral mesoderm
chr2L:10292861-10294473	FBbt:00005684:embryonic heart
chr2L:10292861-10294473	FBbt:00005073:somatic muscle
chr2L:10292861-10294473	FBbt:00000130:visceral mesoderm
chr2L:10292861-10294473	FBbt:00005704:embryonic garland cell
chr3L:6758471-6759436	FBbt:00005706:embryonic oenocyte
chr3L:6770915-6772795	FBbt:00005397:embryonic epidermis
chr3L:6770915-6772795	FBbt:00005574:tracheal branch primordium
chr3L:6774426-6775584	FBbt:00005098:peripheral nervous system
chr3L:6797402-6800370	FBbt:00005397:embryonic epidermis
chr3L:6797402-6800370	FBbt:00005574:tracheal branch primordium
chr3L:6816973-6818073	FBbt:00000112:dorsal ectoderm
chr3L:6816973-6818073	FBbt:00005397:embryonic epidermis
chr3L:374244-374667	FBbt:00017001:anterior spiracle primordium
chr3L:374244-374667	FBbt:00000197:posterior spiracle primordium
chr3L:374244-374667	FBbt:00001866:embryonic/larval pharynx
chr3L:396508-398168	FBbt:00005036:tracheal pit
chr3L:396508-398168	FBbt:00005574:tracheal branch primordium
chr3L:415264-416768	FBbt:00005574:tracheal branch primordium
chr3L:415264-416768	FBbt:00005036:tracheal pit
chr3L:416917-418668	FBbt:00005574:tracheal branch primordium
chr3L:416917-418668	FBbt:00005036:tracheal pit
chr2L:3821752-3823905	FBbt:00000126:mesoderm
chr2L:3821752-3823905	FBbt:00000138:parasegment
chr2L:3822538-3823160	FBbt:00000126:mesoderm
chr2L:3822538-3823160	FBbt:00000138:parasegment
chr2L:3822499-3822771	FBbt:00000126:mesoderm
chr2L:3822499-3822771	FBbt:00000138:parasegment
chr2L:3816968-3819173	FBbt:00000126:mesoderm
chr2L:3816968-3819173	FBbt:00000138:parasegment
chr3R:27528339-27531000	FBbt:00005073:somatic muscle
chr3R:27528339-27531000	FBbt:00000130:visceral mesoderm
chr3R:17218143-17220402	FBbt:00005564:foregut visceral mesoderm
chr3R:17218143-17220402	FBbt:00005563:hindgut visceral mesoderm
chr3R:2301999-2302930	FBbt:00000134:longitudinal visceral mesoderm
chr3L:1461017-1461316	FBbt:00005706:embryonic oenocyte
chr3L:1461017-1461316	FBbt:00001138:C1 chordotonal organ precursor cell
chr3L:1461017-1461316	FBbt:00001137:sensory mother cell
chr2L:16486072-16487275	FBbt:00005564:foregut visceral mesoderm
chr2L:16486072-16487275	FBbt:00005563:hindgut visceral mesoderm
chr2L:16486072-16487275	FBbt:00000128:trunk mesoderm
chr2L:16486072-16487275	FBbt:00005620:embryonic salivary gland
chr2R:19759564-19761024	FBbt:00005606:embryonic foregut
chr2R:19759564-19761024	FBbt:00005620:embryonic salivary gland
chr2R:19759564-19761024	FBbt:00000111:ectoderm
chr2R:19759564-19761024	FBbt:00000130:visceral mesoderm
chr2R:19759564-19761024	FBbt:00001055:embryonic nervous system
chr2R:19759564-19761024	FBbt:00005564:foregut visceral mesoderm
chr2L:3813749-3815714	FBbt:00005564:foregut visceral mesoderm
chrX:4859608-4864870	FBbt:00002917:abdominal 5 dorsal trichome
chrX:4859608-4864870	FBbt:00000177:embryonic abdominal segment 5
chrX:4859608-4864870	FBbt:00004982:dorsal fine hair
chrX:4859608-4864870	FBbt:00005744:embryonic dorsal epidermis
chrX:4877366-4881751	FBbt:00002917:abdominal 5 dorsal trichome
chrX:4877366-4881751	FBbt:00000177:embryonic abdominal segment 5
chrX:4877366-4881751	FBbt:00004982:dorsal fine hair
chrX:4877366-4881751	FBbt:00005744:embryonic dorsal epidermis
chr2R:10687370-10689097	FBbt:00000593:abdominal dorsal acute muscle 3
chr2R:10687370-10689097	FBbt:00000613:abdominal dorsal oblique muscle 5
chr2R:10687370-10689097	FBbt:00000126:mesoderm
chr2R:10687370-10689097	FBbt:00000021:abdominal segment
chr2R:10687370-10690471	FBbt:00000593:abdominal dorsal acute muscle 3
chr2R:10687370-10690471	FBbt:00000613:abdominal dorsal oblique muscle 5
chr2R:10687370-10690471	FBbt:00000126:mesoderm
chr2R:10687370-10690471	FBbt:00000021:abdominal segment
chr2R:10664066-10666462	FBbt:00000593:abdominal dorsal acute muscle 3
chr2R:10664066-10666462	FBbt:00000613:abdominal dorsal oblique muscle 5
chr2R:10664066-10666462	FBbt:00000021:abdominal segment
chr2R:10664066-10666462	FBbt:00001668:embryonic/larval lymph gland
chr2R:10664066-10666462	FBbt:00000126:mesoderm
chr3L:1461123-1461170	FBbt:00001138:C1 chordotonal organ precursor cell
chr3L:1461233-1461316	FBbt:00001138:C1 chordotonal organ precursor cell
chr3L:1461017-1461085	FBbt:00000155:embryonic head
chr2L:18676181-18677482	FBbt:00005310:elongation stage spermatid
chr2L:18675083-18677414	FBbt:00005310:elongation stage spermatid
chr2L:18675083-18676914	FBbt:00005310:elongation stage spermatid
chr2L:18675083-18675239	FBbt:00005310:elongation stage spermatid
chr2R:10698907-10701237	FBbt:00001778:wing disc
chr2R:10698907-10701237	FBbt:00001761:imaginal disc
chr2R:10699401-10700536	FBbt:00001778:wing disc
chr2R:10699401-10700536	FBbt:00001779:haltere disc
chr2R:10699401-10700536	FBbt:00001761:imaginal disc
chr2R:10699245-10699638	FBbt:00001778:wing disc
chr2R:10699245-10699638	FBbt:00001761:imaginal disc
chr2R:10699358-10700536	FBbt:00001778:wing disc
chr2R:10699358-10700536	FBbt:00001761:imaginal disc
chr2R:10699358-10700536	FBbt:00001779:haltere disc
chr2R:10699245-10699402	FBbt:00001779:haltere disc
chr2R:1597059-1597739	FBbt:00000674:abdominal 1 lateral transverse muscle
chr2R:1597059-1597739	FBbt:00000720:abdominal 2 lateral transverse muscle
chr2R:1597059-1597739	FBbt:00000765:abdominal 3 lateral transverse muscle
chr2R:1597059-1597739	FBbt:00000810:abdominal 4 lateral transverse muscle
chr2R:1597059-1597739	FBbt:00001140:dorsal thoracic cluster
chr2R:1597059-1597739	FBbt:00001158:lateral thoracic cluster
chr2R:1597059-1597739	FBbt:00001172:ventral thoracic cluster
chr2R:1597059-1597739	FBbt:00005647:embryonic muscle system
chr3L:1461594-1463953	FBbt:00004894:egg chamber
chr3L:1461594-1463953	FBbt:00004904:follicle cell
chr3L:1461594-1463953	FBbt:00001315:midline glial cell
chr3R:16374932-16376470	FBbt:00000129:somatic mesoderm
chr3R:16374932-16376470	FBbt:00005073:somatic muscle
chr3R:16374932-16376470	FBbt:00000128:trunk mesoderm
chr3R:16374932-16376470	FBbt:00000130:visceral mesoderm
chr3R:16374932-16376470	FBbt:00005070:visceral muscle
chr3R:12890672-12891685	FBbt:00001778:wing disc
chr3R:12890672-12891685	FBbt:00001779:haltere disc
chr3R:12890672-12891685	FBbt:00000125:endoderm
chr3L:20670879-20672890	FBbt:00000296:embryonic/larval visceral branch
chr3L:20670879-20672890	FBbt:00005037:tracheal primordium
chr3L:20694630-20694937	FBbt:00003051:dorsal branch
chr3L:20694630-20694937	FBbt:00000296:embryonic/larval visceral branch
chr3L:20694630-20694937	FBbt:00005037:tracheal primordium
chr2R:17253524-17256116	FBbt:00005680:embryonic dorsal vessel
chr2L:14402990-14404898	FBbt:00000125:endoderm
chr3R:11845918-11847909	FBbt:00000112:dorsal ectoderm
chr3R:11845918-11847909	FBbt:00001761:imaginal disc
chr3R:11845918-11847909	FBbt:00001778:wing disc
chr3R:11845918-11847909	FBbt:00001779:haltere disc
chr3R:11845918-11847909	FBbt:00001766:eye-antennal disc
chr3L:9008068-9011039	FBbt:00001778:wing disc
chr3L:9008068-9011039	FBbt:00001779:haltere disc
chr3L:9008068-9011039	FBbt:00001766:eye-antennal disc
chr3L:9008068-9011039	FBbt:00001780:ventral thoracic disc
chr3L:9008068-9011039	FBbt:00001761:imaginal disc
chr3L:9025372-9027410	FBbt:00001778:wing disc
chr3L:9025372-9027410	FBbt:00001779:haltere disc
chr3L:9025372-9027410	FBbt:00001766:eye-antennal disc
chr3L:9025372-9027410	FBbt:00001780:ventral thoracic disc
chr3L:9025372-9027410	FBbt:00001761:imaginal disc
chr3L:9030153-9032191	FBbt:00001778:wing disc
chr3L:9030153-9032191	FBbt:00001779:haltere disc
chr3L:9030153-9032191	FBbt:00001766:eye-antennal disc
chr3L:9030153-9032191	FBbt:00001761:imaginal disc
chr3L:9035287-9036483	FBbt:00001778:wing disc
chr3L:9035287-9036483	FBbt:00001779:haltere disc
chr3L:9035287-9036483	FBbt:00001766:eye-antennal disc
chr3L:9035287-9036483	FBbt:00001780:ventral thoracic disc
chr3L:9035287-9036483	FBbt:00001761:imaginal disc
chr4:1001676-1001976	FBbt:00001652:eye-antennal disc primordium
chr2R:3318818-3319379	FBbt:00001768:eye disc
chr2R:3318818-3319379	FBbt:00001766:eye-antennal disc
chr2R:3318818-3319379	FBbt:00004505:ocellus
chr2R:3318856-3319379	FBbt:00001768:eye disc
chr2R:3318856-3319379	FBbt:00001766:eye-antennal disc
chr2R:16831305-16831372	FBbt:00000129:somatic mesoderm
chr2R:16831305-16831372	FBbt:00000130:visceral mesoderm
chr2R:20197034-20197429	FBbt:00005519:visceral muscle primordium
chr2R:20197034-20197429	FBbt:00005649:embryonic somatic muscle
chr2R:20197034-20197429	FBbt:00005653:embryonic visceral muscle
chr3R:6619370-6620063	FBbt:00000129:somatic mesoderm
chr3R:6619370-6620063	FBbt:00000130:visceral mesoderm
chr2R:3472615-3473387	FBbt:00000129:somatic mesoderm
chr2R:3472615-3473387	FBbt:00000130:visceral mesoderm
chr2R:8813218-8814579	FBbt:00000129:somatic mesoderm
chr2R:8813218-8814579	FBbt:00000130:visceral mesoderm
chr2R:20966586-20969610	FBbt:00000129:somatic mesoderm
chr2R:20966586-20969610	FBbt:00000130:visceral mesoderm
chr3R:27538571-27539618	FBbt:00000463:embryonic myoblast
chr3R:27538571-27539618	FBbt:00000129:somatic mesoderm
chr3R:27538571-27539618	FBbt:00000130:visceral mesoderm
chr2L:6530902-6531807	FBbt:00000126:mesoderm
chr2L:18149770-18152121	FBbt:00000111:ectoderm
chr2L:18142769-18145071	FBbt:00000129:somatic mesoderm
chr2L:18142769-18145071	FBbt:00005073:somatic muscle
chr2L:18142769-18145071	FBbt:00000130:visceral mesoderm
chr2L:18142769-18145071	FBbt:00005070:visceral muscle
chr2R:10097466-10098844	FBbt:00005172:socket
chr2R:10097466-10098844	FBbt:00005171:tormogen cell
chr2R:10091463-10098844	FBbt:00001778:wing disc
chr2R:10091463-10098844	FBbt:00004783:haltere
chr2R:10091463-10098844	FBbt:00004580:mesothoracic tergum
chr2R:10091463-10098844	FBbt:00005098:peripheral nervous system
chr2R:10091463-10098844	FBbt:00005172:socket
chr2R:10091463-10098844	FBbt:00005339:third instar larva
chr2R:10091463-10098844	FBbt:00005171:tormogen cell
chrX:8512382-8512652	FBbt:00001761:imaginal disc
chrX:8512382-8512652	FBbt:00001766:eye-antennal disc
chrX:8512382-8512652	FBbt:00004482:head capsule
chrX:8512382-8512652	FBbt:00001778:wing disc
chrX:8512507-8512652	FBbt:00001778:wing disc
chrX:8512507-8512652	FBbt:00004482:head capsule
chr3L:2567880-2568390	FBbt:00001687:lamellocyte
chr2L:10220472-10220692	FBbt:00001722:ring gland
chr3L:2567800-2568390	FBbt:00001687:lamellocyte
chr3L:2567880-2568020	FBbt:00001687:lamellocyte
chr3R:22925392-22927179	FBbt:00005061:hemolymph
chr3R:22925392-22927179	FBbt:00001687:lamellocyte
chr3R:22925392-22927179	FBbt:00001668:embryonic/larval lymph gland
chr3R:22925392-22927179	FBbt:00001685:plasmatocyte
chr3L:2567800-2568020	FBbt:00001687:lamellocyte
chr2L:5027468-5030217	FBbt:00001704:embryonic/larval fat body
chr2L:5027468-5030217	FBbt:00005700:embryonic hemocyte
chr2L:5027468-5030217	FBbt:00001669:anterior lymph gland pair
chr2L:10218888-10220692	FBbt:00001722:ring gland
chr3L:1456582-1457582	FBbt:00005164:external sensory organ precursor cell
chr3L:1456582-1457582	FBbt:00004580:mesothoracic tergum
chr3L:1456582-1457582	FBbt:00001135:proneural cluster
chr2R:6824089-6825089	FBbt:00005164:external sensory organ precursor cell
chr2R:6824089-6825089	FBbt:00004580:mesothoracic tergum
chrX:286743-287743	FBbt:00005164:external sensory organ precursor cell
chrX:286743-287743	FBbt:00004580:mesothoracic tergum
chr3R:25090482-25091482	FBbt:00001134:embryonic peripheral nervous system
chr3R:7297093-7298093	FBbt:00005216:chordotonal organ precursor cell
chr3R:7297093-7298093	FBbt:00005164:external sensory organ precursor cell
chr3R:7297093-7298093	FBbt:00004580:mesothoracic tergum
chr3R:7297093-7298093	FBbt:00001780:ventral thoracic disc
chr3L:6665396-6666396	FBbt:00005216:chordotonal organ precursor cell
chr3L:6665396-6666396	FBbt:00005164:external sensory organ precursor cell
chr3L:6665396-6666396	FBbt:00004580:mesothoracic tergum
chr3L:6665396-6666396	FBbt:00001780:ventral thoracic disc
chr2L:4374702-4375702	FBbt:00005216:chordotonal organ precursor cell
chr2L:4374702-4375702	FBbt:00005164:external sensory organ precursor cell
chr2L:4374702-4375702	FBbt:00004580:mesothoracic tergum
chr2L:4374702-4375702	FBbt:00001135:proneural cluster
chr2L:4374702-4375702	FBbt:00001780:ventral thoracic disc
chr2R:20352046-20353046	FBbt:00005164:external sensory organ precursor cell
chr2R:20352046-20353046	FBbt:00004580:mesothoracic tergum
chr3R:13777572-13778572	FBbt:00004580:mesothoracic tergum
chr3R:13777572-13778572	FBbt:00001137:sensory mother cell
chr3R:5284699-5285699	FBbt:00004580:mesothoracic tergum
chr3R:5284699-5285699	FBbt:00001137:sensory mother cell
chr3R:26300356-26301356	FBbt:00004580:mesothoracic tergum
chr3R:26300356-26301356	FBbt:00001137:sensory mother cell
chr3R:26301659-26302659	FBbt:00004580:mesothoracic tergum
chr3R:26301659-26302659	FBbt:00001137:sensory mother cell
chr3L:13395415-13396396	FBbt:00004580:mesothoracic tergum
chr3L:13395415-13396396	FBbt:00001137:sensory mother cell
chr3L:6778927-6779927	FBbt:00004580:mesothoracic tergum
chr3L:6778927-6779927	FBbt:00001137:sensory mother cell
chr3R:4850332-4851313	FBbt:00004580:mesothoracic tergum
chr3R:4850332-4851313	FBbt:00001137:sensory mother cell
chr3L:900790-901790	FBbt:00001920:embryonic/larval brain
chr3L:900790-901790	FBbt:00005146:neuroblast
chr2L:15425360-15426360	FBbt:00001920:embryonic/larval brain
chr2L:15425360-15426360	FBbt:00005146:neuroblast
chr3L:715988-716988	FBbt:00001920:embryonic/larval brain
chr3L:715988-716988	FBbt:00005146:neuroblast
chr2L:12682649-12683649	FBbt:00001920:embryonic/larval brain
chr2L:12682649-12683649	FBbt:00005146:neuroblast
chr2R:13363225-13364225	FBbt:00005216:chordotonal organ precursor cell
chr2R:13363225-13364225	FBbt:00005164:external sensory organ precursor cell
chr2R:13363225-13364225	FBbt:00001920:embryonic/larval brain
chr2R:13363225-13364225	FBbt:00004580:mesothoracic tergum
chr2R:13363225-13364225	FBbt:00001780:ventral thoracic disc
chr2R:13363225-13364225	FBbt:00005146:neuroblast
chr3L:20395365-20396365	FBbt:00005216:chordotonal organ precursor cell
chr3L:20395365-20396365	FBbt:00005164:external sensory organ precursor cell
chr3L:20395365-20396365	FBbt:00001920:embryonic/larval brain
chr3L:20395365-20396365	FBbt:00004580:mesothoracic tergum
chr3L:20395365-20396365	FBbt:00001780:ventral thoracic disc
chr3L:20395365-20396365	FBbt:00005146:neuroblast
chr3L:14568000-14569000	FBbt:00001920:embryonic/larval brain
chr3L:14568000-14569000	FBbt:00005146:neuroblast
chr2R:15150808-15151808	FBbt:00001920:embryonic/larval brain
chr2R:15150808-15151808	FBbt:00005146:neuroblast
chr2R:18821281-18822281	FBbt:00001920:embryonic/larval brain
chr2R:18821281-18822281	FBbt:00005146:neuroblast
chrX:354241-355241	FBbt:00001920:embryonic/larval brain
chrX:354241-355241	FBbt:00005146:neuroblast
chr2R:6424676-6425676	FBbt:00005216:chordotonal organ precursor cell
chr2R:6424676-6425676	FBbt:00005164:external sensory organ precursor cell
chr2R:6424676-6425676	FBbt:00001920:embryonic/larval brain
chr2R:6424676-6425676	FBbt:00004580:mesothoracic tergum
chr2R:6424676-6425676	FBbt:00001780:ventral thoracic disc
chr2R:6424676-6425676	FBbt:00005146:neuroblast
chr3R:5200243-5201243	FBbt:00005164:external sensory organ precursor cell
chr3R:5200243-5201243	FBbt:00001920:embryonic/larval brain
chr3R:5200243-5201243	FBbt:00004580:mesothoracic tergum
chr3R:5200243-5201243	FBbt:00001135:proneural cluster
chr3R:5200243-5201243	FBbt:00005146:neuroblast
chr2R:20163827-20164827	FBbt:00005216:chordotonal organ precursor cell
chr2R:20163827-20164827	FBbt:00005164:external sensory organ precursor cell
chr2R:20163827-20164827	FBbt:00001920:embryonic/larval brain
chr2R:20163827-20164827	FBbt:00004580:mesothoracic tergum
chr2R:20163827-20164827	FBbt:00001780:ventral thoracic disc
chr2R:20163827-20164827	FBbt:00005146:neuroblast
chr2R:6435346-6436346	FBbt:00005216:chordotonal organ precursor cell
chr2R:6435346-6436346	FBbt:00005164:external sensory organ precursor cell
chr2R:6435346-6436346	FBbt:00001920:embryonic/larval brain
chr2R:6435346-6436346	FBbt:00004580:mesothoracic tergum
chr2R:6435346-6436346	FBbt:00001780:ventral thoracic disc
chr2R:6435346-6436346	FBbt:00005146:neuroblast
chr2R:8655979-8656979	FBbt:00005216:chordotonal organ precursor cell
chr2R:8655979-8656979	FBbt:00005164:external sensory organ precursor cell
chr2R:8655979-8656979	FBbt:00001920:embryonic/larval brain
chr2R:8655979-8656979	FBbt:00004580:mesothoracic tergum
chr2R:8655979-8656979	FBbt:00001780:ventral thoracic disc
chr2R:8655979-8656979	FBbt:00005146:neuroblast
chr2R:20162434-20163434	FBbt:00005216:chordotonal organ precursor cell
chr2R:20162434-20163434	FBbt:00005164:external sensory organ precursor cell
chr2R:20162434-20163434	FBbt:00001920:embryonic/larval brain
chr2R:20162434-20163434	FBbt:00004580:mesothoracic tergum
chr2R:20162434-20163434	FBbt:00001780:ventral thoracic disc
chr2R:20162434-20163434	FBbt:00005146:neuroblast
chr3L:4412052-4412527	FBbt:00001134:embryonic peripheral nervous system
chr3L:4406054-4407241	FBbt:00001134:embryonic peripheral nervous system
chrX:11748806-11749411	FBbt:00003138:adult midgut
chrX:11748806-11749411	FBbt:00003559:adult nervous system
chrX:11748806-11749411	FBbt:00004511:antenna
chrX:11748806-11749411	FBbt:00004858:gonad
chrX:11748806-11749411	FBbt:00004531:labellum
chrX:11748806-11749411	FBbt:00001919:embryonic/larval central nervous system
chrX:11748806-11749411	FBbt:00001887:embryonic/larval cuprophilic cell
chrX:11748806-11749411	FBbt:00005781:gastric caecum
chrX:11748806-11749411	FBbt:00001891:embryonic/larval hindgut
chrX:11748806-11749411	FBbt:00001896:embryonic/larval Malpighian tubule
chrX:11748806-11749411	FBbt:00001882:embryonic/larval midgut
chrX:11748806-11749411	FBbt:00001843:embryonic/larval mouth
chrX:11748806-11749411	FBbt:00005893:embryonic/larval peripheral nervous system
chrX:11748806-11749411	FBbt:00001878:embryonic/larval salivary gland
chrX:11748806-11749411	FBbt:00004546:maxillary palpus
chrX:11748806-11749411	FBbt:00004928:testis
chr3R:12243075-12243137	FBbt:00004515:third segment of antenna
chr2L:15485548-15486684	FBbt:00005304:blastoderm embryo
chr2L:15485548-15486684	FBbt:00000104:mesoderm anlage
chr3L:9022916-9023482	FBbt:00017008:longitudinal visceral muscle primordium
chr3L:9022916-9023482	FBbt:00000114:procephalic neurectoderm
chr2R:13645148-13647527	FBbt:00017008:longitudinal visceral muscle primordium
chr2R:13645148-13647527	FBbt:00000104:mesoderm anlage
chr2R:13645891-13647527	FBbt:00017008:longitudinal visceral muscle primordium
chr2R:13645891-13647527	FBbt:00000104:mesoderm anlage
chr2L:10196343-10198634	FBbt:00005541:cardiogenic mesoderm
chr2L:10196343-10198634	FBbt:00005680:embryonic dorsal vessel
chr2L:10197222-10198098	FBbt:00005541:cardiogenic mesoderm
chr2L:10197222-10198098	FBbt:00005680:embryonic dorsal vessel
chr2L:10197628-10197916	FBbt:00005541:cardiogenic mesoderm
chr2L:10197628-10197916	FBbt:00005680:embryonic dorsal vessel
chrX:9177634-9177770	FBbt:00001690:crystal cell
chrX:9177634-9177770	FBbt:00001668:embryonic/larval lymph gland
chr2R:5825181-5825647	FBbt:00005647:embryonic muscle system
chr2R:5825181-5825647	FBbt:00000462:embryonic/larval muscle system
chr2R:5825181-5826221	FBbt:00005647:embryonic muscle system
chr2R:5825181-5826221	FBbt:00000462:embryonic/larval muscle system
chr2R:5825181-5826221	FBbt:00005073:somatic muscle
chr2R:5825181-5826221	FBbt:00000463:embryonic myoblast
chr2R:5825181-5826221	FBbt:00005653:embryonic visceral muscle
chr2R:5825181-5826221	FBbt:00001673:embryonic/larval dorsal vessel
chr2R:5825181-5826221	FBbt:00001035:embryonic/larval visceral muscle
chr3R:10139420-10140654	FBbt:00001919:embryonic/larval central nervous system
chr3R:10139803-10140654	FBbt:00001919:embryonic/larval central nervous system
chr3R:10140156-10140654	FBbt:00001919:embryonic/larval central nervous system
chr3R:10140195-10140654	FBbt:00001919:embryonic/larval central nervous system
chr3R:10140256-10140654	FBbt:00001919:embryonic/larval central nervous system
chr3R:10140289-10140654	FBbt:00001919:embryonic/larval central nervous system
chr3R:18854362-18855948	FBbt:00000128:trunk mesoderm
chr3R:18854362-18855948	FBbt:00000130:visceral mesoderm
chr3L:4017148-4018548	FBbt:00005563:hindgut visceral mesoderm
chr2R:13646956-13648460	FBbt:00000134:longitudinal visceral mesoderm
chr2R:7896112-7898348	FBbt:00000128:trunk mesoderm
chr2R:7896112-7898348	FBbt:00000130:visceral mesoderm
chr2L:19035828-19037851	FBbt:00005073:somatic muscle
chr2L:19035828-19037851	FBbt:00000130:visceral mesoderm
chr3L:4014041-4015890	FBbt:00000128:trunk mesoderm
chr3L:4014041-4015890	FBbt:00000130:visceral mesoderm
chr2R:10130729-10131492	FBbt:00005073:somatic muscle
chr2R:10130729-10131492	FBbt:00000128:trunk mesoderm
chr2R:10130729-10131492	FBbt:00000130:visceral mesoderm
chr3R:12747046-12749719	FBbt:00005304:blastoderm embryo
chr3R:12704132-12705151	FBbt:00000104:mesoderm anlage
chr3R:12704132-12705151	FBbt:00000112:dorsal ectoderm
chr3R:12704132-12705151	FBbt:00000121:lateral ectoderm
chr3R:12704132-12705151	FBbt:00000126:mesoderm
chr3R:12704132-12705151	FBbt:00005304:blastoderm embryo
chr3R:12704132-12705151	FBbt:00005428:dorsal ectoderm anlage
chr3R:12704132-12705151	FBbt:00005624:embryonic midgut
chr3L:14965628-14965805	FBbt:00001778:wing disc
chr3L:14965628-14965805	FBbt:00005098:peripheral nervous system
chr3L:14964318-14965805	FBbt:00001766:eye-antennal disc
chr3L:14964318-14965805	FBbt:00001778:wing disc
chr3L:14964318-14965805	FBbt:00001780:ventral thoracic disc
chr3L:14964318-14965805	FBbt:00005098:peripheral nervous system
chr2R:20694745-20698928	FBbt:00000159:embryonic labral segment
chr2R:20694745-20698928	FBbt:00000164:embryonic maxillary segment
chr2R:20694745-20698928	FBbt:00000165:embryonic labial segment
chr2R:20685568-20689377	FBbt:00000160:embryonic antennal segment
chr2R:20690306-20694746	FBbt:00000159:embryonic labral segment
chr2R:20690306-20694746	FBbt:00000160:embryonic antennal segment
chr2R:20690306-20694746	FBbt:00000164:embryonic maxillary segment
chr2R:20690306-20694746	FBbt:00000165:embryonic labial segment
chr2R:20690306-20694746	FBbt:00001657:ventral thoracic disc primordium
chr2R:20689377-20690306	FBbt:00000159:embryonic labral segment
chr2R:20689377-20690306	FBbt:00000160:embryonic antennal segment
chr2R:20689377-20690306	FBbt:00000164:embryonic maxillary segment
chr2R:20689377-20690306	FBbt:00000165:embryonic labial segment
chr2R:20689377-20690306	FBbt:00001657:ventral thoracic disc primordium
chr2R:20711689-20713764	FBbt:00000159:embryonic labral segment
chr2R:20711689-20713764	FBbt:00000160:embryonic antennal segment
chr2R:20711689-20713764	FBbt:00000164:embryonic maxillary segment
chr2R:20711689-20713764	FBbt:00000165:embryonic labial segment
chr2R:20726347-20732224	FBbt:00000164:embryonic maxillary segment
chr2R:2059160-2070739	FBbt:00003559:adult nervous system
chr2R:2059160-2070739	FBbt:00003623:adult central nervous system
chr2R:2059160-2070739	FBbt:00005106:neuron
chr2R:2064080-2067948	FBbt:00003559:adult nervous system
chr2R:2064080-2067948	FBbt:00003623:adult central nervous system
chr2R:2064080-2067948	FBbt:00005106:neuron
chr2R:2063369-2066526	FBbt:00003559:adult nervous system
chr2R:2063369-2066526	FBbt:00003623:adult central nervous system
chr2R:2063369-2066526	FBbt:00005106:neuron
chr2R:2059160-2065440	FBbt:00003559:adult nervous system
chr2R:2059160-2065440	FBbt:00003623:adult central nervous system
chr2R:2059160-2065440	FBbt:00005106:neuron
chr3R:21862277-21862821	FBbt:00001778:wing disc
chr3R:21862277-21862821	FBbt:00005098:peripheral nervous system
chr2R:21113588-21114538	FBbt:00000111:ectoderm
chr2R:21113588-21114538	FBbt:00001082:embryonic ventral nervous system
chr2R:21113588-21114538	FBbt:00005304:blastoderm embryo
chr2R:21113588-21114538	FBbt:00005649:embryonic somatic muscle
chr2R:21111781-21113281	FBbt:00000095:amnioserosa
chr2R:21111781-21113281	FBbt:00005304:blastoderm embryo
chr2R:21113902-21115489	FBbt:00001082:embryonic ventral nervous system
chr2R:21113902-21115489	FBbt:00005649:embryonic somatic muscle
chr2R:21110141-21111300	FBbt:00000095:amnioserosa
chr2R:21110141-21111300	FBbt:00005304:blastoderm embryo
chr2R:21111115-21111706	FBbt:00000095:amnioserosa
chr2R:21111115-21111706	FBbt:00005649:embryonic somatic muscle
chr2R:21111574-21113281	FBbt:00000095:amnioserosa
chr2R:21111574-21113281	FBbt:00005304:blastoderm embryo
chr2R:21111574-21113281	FBbt:00005649:embryonic somatic muscle
chr2R:21104944-21108078	FBbt:00000095:amnioserosa
chr2R:21104944-21108078	FBbt:00001082:embryonic ventral nervous system
chr2R:21104944-21108078	FBbt:00005634:embryonic Malpighian tubule
chr2R:21113280-21115023	FBbt:00001082:embryonic ventral nervous system
chr2R:21113280-21115023	FBbt:00005304:blastoderm embryo
chr2R:21110576-21111706	FBbt:00000095:amnioserosa
chr2R:21110576-21111706	FBbt:00005649:embryonic somatic muscle
chr2R:21110576-21111116	FBbt:00000095:amnioserosa
chr2R:21110576-21111116	FBbt:00000442:Malpighian tubule primordium
chr2R:21110576-21111116	FBbt:00005634:embryonic Malpighian tubule
chr3R:3191416-3191616	FBbt:00004928:testis
chr3L:7840441-7844855	FBbt:00000129:somatic mesoderm
chr3L:7840441-7844855	FBbt:00000442:Malpighian tubule primordium
chr3L:7840441-7844855	FBbt:00000444:anterior midgut inclusive primordium
chr3L:7840441-7844855	FBbt:00000448:posterior midgut proper primordium
chr3L:7840441-7844855	FBbt:00005520:fat body/gonad primordium
chr3L:7840441-7844855	FBbt:00005624:embryonic midgut
chr3L:7840441-7844855	FBbt:00005710:embryonic fat body
chr3L:7840441-7844855	FBbt:00001704:embryonic/larval fat body
chr3L:7840441-7844855	FBbt:00001882:embryonic/larval midgut
chr3L:7829025-7840117	FBbt:00000127:head mesoderm
chr3L:7829025-7840117	FBbt:00000129:somatic mesoderm
chr3L:7829025-7840117	FBbt:00000441:hindgut proper primordium
chr3L:7829025-7840117	FBbt:00000463:embryonic myoblast
chr3L:7829025-7840117	FBbt:00005781:gastric caecum
chr3L:7829025-7840117	FBbt:00003275:cibarial dilator muscle 11
chr3L:7829025-7840117	FBbt:00005245:embryonic anterior midgut
chr3L:7829025-7840117	FBbt:00005246:midgut primordium
chr3L:7829025-7840117	FBbt:00005518:somatic muscle primordium
chr3L:7829025-7840117	FBbt:00005539:head mesoderm primordium
chr3L:7829025-7840117	FBbt:00005624:embryonic midgut
chr3L:7829025-7840117	FBbt:00005630:embryonic hindgut
chr3L:7829025-7840117	FBbt:00005647:embryonic muscle system
chr3L:7829025-7840117	FBbt:00005649:embryonic somatic muscle
chr3L:7829025-7840117	FBbt:00005778:posterior larval midgut
chr3L:7829025-7840117	FBbt:00005781:gastric caecum
chr3L:7829025-7840117	FBbt:00001882:embryonic/larval midgut
chr3L:7829025-7840117	FBbt:00001891:embryonic/larval hindgut
chr2R:11717877-11724006	FBbt:00000424:embryonic/larval posterior spiracle
chr2R:11717877-11724006	FBbt:00002639:embryonic/larval sense organ
chr2R:11717877-11724006	FBbt:00005397:embryonic epidermis
chr2R:11717877-11718948	FBbt:00001785:male genital disc
chr2R:11717877-11718948	FBbt:00004828:male genitalia
chr2R:11717877-11718948	FBbt:00004841:posterior lobe
chr2R:11724005-11726807	FBbt:00001767:antennal disc
chr2R:11724005-11726807	FBbt:00001780:ventral thoracic disc
chr2R:11725553-11730757	FBbt:00001778:wing disc
chr2R:11725553-11730757	FBbt:00001780:ventral thoracic disc
chr2R:11725553-11730757	FBbt:00005178:taste bristle
chr2R:11725553-11726807	FBbt:00002639:embryonic/larval sense organ
chr2R:11726806-11728004	FBbt:00001785:male genital disc
chr2R:11726806-11728004	FBbt:00004828:male genitalia
chr2R:11728003-11730757	FBbt:00001082:embryonic ventral nervous system
chr3R:23019753-23021951	FBbt:00000162:embryonic gnathal segment
chr3R:23019753-23021951	FBbt:00001780:ventral thoracic disc
chr3R:23019753-23021951	FBbt:00005397:embryonic epidermis
chr3R:23019753-23021951	FBbt:00005748:embryonic anal pad
chr3R:23017325-23024934	FBbt:00001082:embryonic ventral nervous system
chr3R:23017325-23024934	FBbt:00005630:embryonic hindgut
chr3R:23033174-23034589	FBbt:00001778:wing disc
chr3R:23033174-23034589	FBbt:00005397:embryonic epidermis
chr3R:23033174-23034589	FBbt:00005569:embryonic tracheal system
chr3R:23033174-23034589	FBbt:00005599:primordium of embryonic/larval spiracle
chr3R:23024933-23028638	FBbt:00001778:wing disc
chr3R:23024933-23028638	FBbt:00001780:ventral thoracic disc
chr3R:23024933-23028638	FBbt:00005397:embryonic epidermis
chr3R:23024933-23028638	FBbt:00005569:embryonic tracheal system
chr3R:23024933-23028638	FBbt:00005599:primordium of embryonic/larval spiracle
chr3R:23024933-23028638	FBbt:00005607:embryonic proventriculus
chr3R:23024933-23028638	FBbt:00005622:embryonic salivary gland duct
chr3R:23024933-23028638	FBbt:00005630:embryonic hindgut
chr3R:23028637-23033175	FBbt:00001766:eye-antennal disc
chr3R:23028637-23033175	FBbt:00001778:wing disc
chr3R:23028637-23033175	FBbt:00001780:ventral thoracic disc
chr3R:23028637-23033175	FBbt:00001866:embryonic/larval pharynx
chr3R:23028637-23033175	FBbt:00005397:embryonic epidermis
chr3R:23028637-23033175	FBbt:00005569:embryonic tracheal system
chr3R:23028637-23033175	FBbt:00005599:primordium of embryonic/larval spiracle
chr3R:23028637-23033175	FBbt:00005622:embryonic salivary gland duct
chr3R:23028637-23033175	FBbt:00005748:embryonic anal pad
chr3R:23028637-23033175	FBbt:00015911:frontal sac
chr3R:23024933-23034589	FBbt:00001722:ring gland
chr3R:23024933-23034589	FBbt:00001766:eye-antennal disc
chr3R:23024933-23034589	FBbt:00001778:wing disc
chr3R:23024933-23034589	FBbt:00001780:ventral thoracic disc
chr3R:23024933-23034589	FBbt:00001866:embryonic/larval pharynx
chr3R:23024933-23034589	FBbt:00005397:embryonic epidermis
chr3R:23024933-23034589	FBbt:00005569:embryonic tracheal system
chr3R:23024933-23034589	FBbt:00005599:primordium of embryonic/larval spiracle
chr3R:23024933-23034589	FBbt:00005607:embryonic proventriculus
chr3R:23024933-23034589	FBbt:00005622:embryonic salivary gland duct
chr3R:23024933-23034589	FBbt:00005630:embryonic hindgut
chr3R:23024933-23034589	FBbt:00005748:embryonic anal pad
chr3R:23024933-23034589	FBbt:00015911:frontal sac
chr3R:23013610-23016661	FBbt:00000162:embryonic gnathal segment
chr3R:23013610-23016661	FBbt:00001655:dorsal mesothoracic disc primordium
chr3R:23013610-23016661	FBbt:00001656:dorsal metathoracic disc primordium
chr3R:23013610-23016661	FBbt:00001722:ring gland
chr3R:23013610-23016661	FBbt:00005397:embryonic epidermis
chr3R:23013610-23016661	FBbt:00005569:embryonic tracheal system
chr3R:23013610-23016661	FBbt:00005599:primordium of embryonic/larval spiracle
chr3R:23013610-23016661	FBbt:00005630:embryonic hindgut
chr3R:23013610-23016661	FBbt:00005748:embryonic anal pad
chr3R:23011596-23013611	FBbt:00000162:embryonic gnathal segment
chr3R:23011596-23013611	FBbt:00001766:eye-antennal disc
chr3R:23011596-23013611	FBbt:00001778:wing disc
chr3R:23011596-23013611	FBbt:00001780:ventral thoracic disc
chr3R:23011596-23013611	FBbt:00001866:embryonic/larval pharynx
chr3R:23011596-23013611	FBbt:00005397:embryonic epidermis
chr3R:23011596-23013611	FBbt:00005569:embryonic tracheal system
chr3R:23011596-23013611	FBbt:00005599:primordium of embryonic/larval spiracle
chr3R:23011596-23013611	FBbt:00005748:embryonic anal pad
chr3R:23011596-23013611	FBbt:00015911:frontal sac
chr3R:22623476-22625133	FBbt:00001866:embryonic/larval pharynx
chr3R:22623476-22625133	FBbt:00004878:nurse cell
chr3R:22623476-22625133	FBbt:00005290:pre-blastoderm embryo
chr3R:22623476-22625133	FBbt:00005304:blastoderm embryo
chr3R:22623476-22625133	FBbt:00005397:embryonic epidermis
chr3R:22623476-22625133	FBbt:00005526:dorsal epidermis primordium
chr3R:22623476-22625133	FBbt:00005533:ventral epidermis primordium
chr3R:11136386-11136738	FBbt:00003218:adult muscle system
chr3R:11136386-11136738	FBbt:00003259:adult somatic muscle
chr3R:11136386-11136738	FBbt:00003525:adult visceral muscle
chr3R:11136386-11136738	FBbt:00005647:embryonic muscle system
chr3R:11136386-11136738	FBbt:00000462:embryonic/larval muscle system
chr3R:11136386-11136738	FBbt:00005649:embryonic somatic muscle
chr3R:11136386-11136738	FBbt:00000464:embryonic/larval somatic muscle
chr3R:11136386-11136738	FBbt:00005653:embryonic visceral muscle
chr3R:11136386-11136738	FBbt:00001035:embryonic/larval visceral muscle
chr3R:12574681-12575384	FBbt:00000121:lateral ectoderm
chr3R:12574681-12575384	FBbt:00000155:embryonic head
chr3R:12574681-12575384	FBbt:00001082:embryonic ventral nervous system
chr3R:12575383-12575910	FBbt:00001082:embryonic ventral nervous system
chr3R:12575909-12576275	FBbt:00000111:ectoderm
chr3R:12575909-12576275	FBbt:00000112:dorsal ectoderm
chr3R:12575909-12576275	FBbt:00000155:embryonic head
chr3R:12575909-12576275	FBbt:00001082:embryonic ventral nervous system
chr3R:12575909-12576275	FBbt:00005397:embryonic epidermis
chr3R:12575909-12576275	FBbt:00005527:dorsal ectodermal primordium
chr3R:12575909-12576275	FBbt:00005532:ventral ectoderm primordium
chr3R:12575909-12576275	FBbt:00005558:ventral ectoderm
chr3R:12575909-12576275	FBbt:00005647:embryonic muscle system
chr3R:12575909-12576275	FBbt:00005649:embryonic somatic muscle
chr3R:12575909-12576275	FBbt:00005653:embryonic visceral muscle
chr3R:12574681-12576274	FBbt:00000111:ectoderm
chr3R:12574681-12576274	FBbt:00000112:dorsal ectoderm
chr3R:12574681-12576274	FBbt:00001082:embryonic ventral nervous system
chr3R:12574681-12576274	FBbt:00005527:dorsal ectodermal primordium
chr3R:12574681-12576274	FBbt:00005532:ventral ectoderm primordium
chr3R:12574681-12576274	FBbt:00005554:ventral nerve cord primordium
chr3R:12574681-12576274	FBbt:00005558:ventral ectoderm
chr3R:12598960-12600338	FBbt:00000111:ectoderm
chr3R:12598960-12600338	FBbt:00000126:mesoderm
chr3R:12598960-12600338	FBbt:00005304:blastoderm embryo
chr3R:12598960-12600338	FBbt:00005540:trunk mesoderm primordium
chr3R:12526645-12527147	FBbt:00000104:mesoderm anlage
chr3R:12526645-12527147	FBbt:00000111:ectoderm
chr3R:12526645-12527147	FBbt:00000126:mesoderm
chr3R:12526645-12527147	FBbt:00005304:blastoderm embryo
chr3R:12526645-12527147	FBbt:00005414:ectoderm anlage in statu nascendi
chr3R:12526645-12527147	FBbt:00005420:mesoderm anlage in statu nascendi
chr3R:12526645-12527147	FBbt:00005427:ectoderm anlage
chr3R:12525924-12527629	FBbt:00000104:mesoderm anlage
chr3R:12525924-12527629	FBbt:00000111:ectoderm
chr3R:12525924-12527629	FBbt:00000126:mesoderm
chr3R:12525924-12527629	FBbt:00005304:blastoderm embryo
chr3R:12525924-12527629	FBbt:00005414:ectoderm anlage in statu nascendi
chr3R:12525924-12527629	FBbt:00005420:mesoderm anlage in statu nascendi
chr3R:12525924-12527629	FBbt:00005427:ectoderm anlage
chr3R:12510679-12512480	FBbt:00000111:ectoderm
chr3R:12510679-12512480	FBbt:00001082:embryonic ventral nervous system
chr3R:12510679-12512480	FBbt:00001761:imaginal disc
chr3R:12510679-12512480	FBbt:00001764:labial disc
chr3R:12510679-12512480	FBbt:00001765:clypeo-labral disc
chr3R:12510679-12512480	FBbt:00001766:eye-antennal disc
chr3R:12510679-12512480	FBbt:00001778:wing disc
chr3R:12510679-12512480	FBbt:00001779:haltere disc
chr3R:12510679-12512480	FBbt:00001780:ventral thoracic disc
chr3R:12510679-12512480	FBbt:00001784:genital disc
chr3R:12510679-12512480	FBbt:00005414:ectoderm anlage in statu nascendi
chr3R:12510679-12512480	FBbt:00005427:ectoderm anlage
chr3R:12507336-12514242	FBbt:00000111:ectoderm
chr3R:12507336-12514242	FBbt:00001082:embryonic ventral nervous system
chr3R:12507336-12514242	FBbt:00001761:imaginal disc
chr3R:12507336-12514242	FBbt:00001764:labial disc
chr3R:12507336-12514242	FBbt:00001765:clypeo-labral disc
chr3R:12507336-12514242	FBbt:00001766:eye-antennal disc
chr3R:12507336-12514242	FBbt:00001778:wing disc
chr3R:12507336-12514242	FBbt:00001779:haltere disc
chr3R:12507336-12514242	FBbt:00001780:ventral thoracic disc
chr3R:12507336-12514242	FBbt:00001784:genital disc
chr3R:12507336-12514242	FBbt:00005414:ectoderm anlage in statu nascendi
chr3R:12507336-12514242	FBbt:00005427:ectoderm anlage
chr3R:12559163-12560352	FBbt:00000155:embryonic head
chr3R:12559163-12560352	FBbt:00001134:embryonic peripheral nervous system
chr3R:12559163-12560352	FBbt:00005397:embryonic epidermis
chr3R:12559163-12560352	FBbt:00005744:embryonic dorsal epidermis
chr3R:12570853-12571247	FBbt:00000104:mesoderm anlage
chr3R:12570853-12571247	FBbt:00000111:ectoderm
chr3R:12570853-12571247	FBbt:00000126:mesoderm
chr3R:12570853-12571247	FBbt:00005304:blastoderm embryo
chr3R:12570853-12571247	FBbt:00005414:ectoderm anlage in statu nascendi
chr3R:12570853-12571247	FBbt:00005420:mesoderm anlage in statu nascendi
chr3R:12570853-12571247	FBbt:00005427:ectoderm anlage
chr3R:12595044-12598445	FBbt:00001768:eye disc
chr3R:12595044-12598445	FBbt:00001778:wing disc
chr3R:12595044-12598445	FBbt:00001779:haltere disc
chr3R:12590916-12592512	FBbt:00000111:ectoderm
chr3R:12590916-12592512	FBbt:00000155:embryonic head
chr3R:12590916-12592512	FBbt:00001082:embryonic ventral nervous system
chr3R:12590916-12592512	FBbt:00005304:blastoderm embryo
chr3R:12590916-12592512	FBbt:00005414:ectoderm anlage in statu nascendi
chr3R:12590916-12592512	FBbt:00005427:ectoderm anlage
chr3R:12581426-12589360	FBbt:00000111:ectoderm
chr3R:12581426-12589360	FBbt:00000155:embryonic head
chr3R:12581426-12589360	FBbt:00001082:embryonic ventral nervous system
chr3R:12581426-12589360	FBbt:00005304:blastoderm embryo
chr3R:12581426-12589360	FBbt:00005414:ectoderm anlage in statu nascendi
chr3R:12581426-12589360	FBbt:00005427:ectoderm anlage
chr3R:12592550-12594286	FBbt:00001768:eye disc
chr3R:12592550-12594286	FBbt:00001780:ventral thoracic disc
chr3R:12643148-12643682	FBbt:00005304:blastoderm embryo
chrX:266192-276563	FBbt:00001061:ventral neurogenic region
chrX:265414-268863	FBbt:00001061:ventral neurogenic region
chr2L:2181550-2185836	FBbt:00001082:embryonic ventral nervous system
chr2L:2181550-2185836	FBbt:00001768:eye disc
chr2L:2181550-2185836	FBbt:00001920:embryonic/larval brain
chr2L:2181550-2185836	FBbt:00001930:embryonic/larval optic lobe
chr2L:2181550-2185836	FBbt:00005554:ventral nerve cord primordium
chr2L:2176639-2181550	FBbt:00001920:embryonic/larval brain
chr2L:2176639-2181550	FBbt:00001102:ventral nerve cord
chr2L:2176639-2181550	FBbt:00005036:tracheal pit
chr2L:2174335-2176640	FBbt:00005680:embryonic dorsal vessel
chr2L:2174335-2176640	FBbt:00005684:embryonic heart
chr2L:2172660-2179435	FBbt:00000111:ectoderm
chr2L:2172660-2179435	FBbt:00000155:embryonic head
chr2L:2172660-2179435	FBbt:00000186:embryonic optic lobe primordium
chr2L:2172660-2179435	FBbt:00005397:embryonic epidermis
chr2L:2172660-2179435	FBbt:00005532:ventral ectoderm primordium
chr2L:2172660-2179435	FBbt:00005558:ventral ectoderm
chr2L:2172660-2179435	FBbt:00005680:embryonic dorsal vessel
chr2L:2172660-2179435	FBbt:00005684:embryonic heart
chr2L:2167496-2172661	FBbt:00000111:ectoderm
chr2L:2167496-2172661	FBbt:00000112:dorsal ectoderm
chr2L:2167496-2172661	FBbt:00000155:embryonic head
chr2L:2167496-2172661	FBbt:00005397:embryonic epidermis
chr2L:2167496-2172661	FBbt:00005527:dorsal ectodermal primordium
chr2L:2167496-2172661	FBbt:00005532:ventral ectoderm primordium
chr2L:2167496-2172661	FBbt:00005558:ventral ectoderm
chr2L:2181839-2182626	FBbt:00001768:eye disc
chr2L:2181839-2182626	FBbt:00001920:embryonic/larval brain
chr2L:2181839-2182626	FBbt:00001930:embryonic/larval optic lobe
chr3R:4101301-4103861	FBbt:00001137:sensory mother cell
chr3R:4101301-4103861	FBbt:00005215:chordotonal organ
chr3R:4101301-4103861	FBbt:00005216:chordotonal organ precursor cell
chr3R:4098334-4103861	FBbt:00001060:embryonic brain
chr3R:4098334-4103861	FBbt:00001137:sensory mother cell
chr3R:4098334-4103861	FBbt:00001778:wing disc
chr3R:4098334-4103861	FBbt:00001780:ventral thoracic disc
chr3R:4098334-4103861	FBbt:00005215:chordotonal organ
chr3R:4098334-4103861	FBbt:00005216:chordotonal organ precursor cell
chr3R:4098334-4103861	FBbt:00005662:embryonic central brain
chr3R:4096370-4103861	FBbt:00001060:embryonic brain
chr3R:4096370-4103861	FBbt:00001137:sensory mother cell
chr3R:4096370-4103861	FBbt:00001767:antennal disc
chr3R:4096370-4103861	FBbt:00001778:wing disc
chr3R:4096370-4103861	FBbt:00001780:ventral thoracic disc
chr3R:4096370-4103861	FBbt:00005215:chordotonal organ
chr3R:4096370-4103861	FBbt:00005216:chordotonal organ precursor cell
chr3R:4096370-4103861	FBbt:00005662:embryonic central brain
chr3R:4093522-4103861	FBbt:00001060:embryonic brain
chr3R:4093522-4103861	FBbt:00001137:sensory mother cell
chr3R:4093522-4103861	FBbt:00001767:antennal disc
chr3R:4093522-4103861	FBbt:00001768:eye disc
chr3R:4093522-4103861	FBbt:00001778:wing disc
chr3R:4093522-4103861	FBbt:00001780:ventral thoracic disc
chr3R:4093522-4103861	FBbt:00004505:ocellus
chr3R:4093522-4103861	FBbt:00005215:chordotonal organ
chr3R:4093522-4103861	FBbt:00005216:chordotonal organ precursor cell
chr3R:4093522-4103861	FBbt:00005662:embryonic central brain
chr3R:17216733-17217194	FBbt:00005540:trunk mesoderm primordium
chr3R:17216733-17217194	FBbt:00005653:embryonic visceral muscle
chr3R:17209494-17214451	FBbt:00005653:embryonic visceral muscle
chr3R:2585167-2585216	FBbt:00004878:nurse cell
chr2R:15337665-15338984	FBbt:00004928:testis
chr2R:15337665-15338984	FBbt:00005089:muscle attachment site
chr2R:15337665-15338984	FBbt:00005091:apodeme
chr2R:15337029-15337666	FBbt:00004928:testis
chr2R:15337029-15337666	FBbt:00005089:muscle attachment site
chr2R:15337029-15337666	FBbt:00005091:apodeme
chr2R:15336179-15337030	FBbt:00004928:testis
chr2R:15336179-15337030	FBbt:00005089:muscle attachment site
chr2R:15336179-15337030	FBbt:00005091:apodeme
chrX:4321697-4327862	FBbt:00001768:eye disc
chrX:4332773-4339832	FBbt:00001780:ventral thoracic disc
chrX:7422229-7424921	FBbt:00001778:wing disc
chr2R:4119203-4121972	FBbt:00001082:embryonic ventral nervous system
chr2R:4119203-4121972	FBbt:00001332:embryonic neuroblast
chr2R:4119203-4121972	FBbt:00001446:embryonic/larval neuron
chr2R:4119203-4121972	FBbt:00005304:blastoderm embryo
chr2R:4123274-4124999	FBbt:00001134:embryonic peripheral nervous system
chr2R:4123274-4124999	FBbt:00001137:sensory mother cell
chr2R:4123274-4124999	FBbt:00001446:embryonic/larval neuron
chr2L:2481155-2481964	FBbt:00001778:wing disc
chr2L:2463167-2471968	FBbt:00000111:ectoderm
chr2L:2463167-2471968	FBbt:00001767:antennal disc
chr2L:2463167-2471968	FBbt:00001778:wing disc
chr2L:2463167-2471968	FBbt:00001780:ventral thoracic disc
chr2L:2463167-2471968	FBbt:00001784:genital disc
chr2L:2469788-2471526	FBbt:00000111:ectoderm
chr2L:2469788-2471526	FBbt:00001767:antennal disc
chr2L:2469788-2471526	FBbt:00001778:wing disc
chr2L:2469788-2471526	FBbt:00001780:ventral thoracic disc
chr2L:2469788-2471526	FBbt:00001784:genital disc
chr2L:2471967-2475410	FBbt:00001762:peripodial epithelium
chr2L:2471967-2475410	FBbt:00001778:wing disc
chr2L:2471967-2475410	FBbt:00001779:haltere disc
chr2L:2471967-2475410	FBbt:00001780:ventral thoracic disc
chr2L:2455781-2457764	FBbt:00005304:blastoderm embryo
chr2L:19199110-19200321	FBbt:00001082:embryonic ventral nervous system
chr2L:19199110-19200321	FBbt:00005125:interneuron
chr2L:19193717-19196961	FBbt:00001082:embryonic ventral nervous system
chr2L:19193717-19196961	FBbt:00005125:interneuron
chr2L:19189443-19193718	FBbt:00001082:embryonic ventral nervous system
chr2L:19189443-19193718	FBbt:00005125:interneuron
chr2L:19193717-19199111	FBbt:00001251:embryonic glial cell
chr2L:19193717-19199111	FBbt:00005089:muscle attachment site
chr2L:19193717-19199111	FBbt:00005091:apodeme
chr2L:19201697-19206072	FBbt:00000626:abdominal lateral transverse muscle
chr2L:19201697-19206072	FBbt:00001082:embryonic ventral nervous system
chr2L:19201697-19206072	FBbt:00001592:VUM neuron
chr2L:19201697-19206072	FBbt:00005647:embryonic muscle system
chr3R:9723514-9724758	FBbt:00000197:posterior spiracle primordium
chr3R:9723514-9724758	FBbt:00000434:filzkorper
chr2R:5869447-5870362	FBbt:00005748:embryonic anal pad
chr2R:5868341-5869448	FBbt:00005304:blastoderm embryo
chr2R:5865266-5865750	FBbt:00005304:blastoderm embryo
chr2R:5874680-5875238	FBbt:00001082:embryonic ventral nervous system
chr2R:5874680-5875238	FBbt:00001447:aCC neuron
chr2R:5874680-5875238	FBbt:00001453:RP2 neuron
chr2R:5874680-5876073	FBbt:00001082:embryonic ventral nervous system
chr2R:5874680-5876073	FBbt:00001447:aCC neuron
chr2R:5874680-5876073	FBbt:00001448:pCC neuron
chr2R:5874680-5876073	FBbt:00001453:RP2 neuron
chr4:724596-725290	FBbt:00001067:embryonic deuterocerebrum
chr4:724596-725290	FBbt:00001068:embryonic tritocerebrum
chr4:724596-725290	FBbt:00005549:protocerebrum primordium
chr4:724596-725290	FBbt:00005508:mushroom body primordium
chr4:724596-725290	FBbt:00011929:larval mushroom body
chr4:722314-724597	FBbt:00001102:ventral nerve cord
chr3R:24415008-24418642	FBbt:00005630:embryonic hindgut
chr3R:2687125-2689375	FBbt:00001082:embryonic ventral nervous system
chr3R:2683632-2686194	FBbt:00000104:mesoderm anlage
chr3R:2683632-2686194	FBbt:00000111:ectoderm
chr3R:2683632-2686194	FBbt:00000126:mesoderm
chr3R:2683632-2686194	FBbt:00005304:blastoderm embryo
chr3R:2683632-2686194	FBbt:00005427:ectoderm anlage
chr3R:2689374-2690119	FBbt:00000104:mesoderm anlage
chr3R:2689374-2690119	FBbt:00000126:mesoderm
chr3R:2689374-2690119	FBbt:00005304:blastoderm embryo
chr2L:9593723-9602606	FBbt:00001320:PNS glial cell
chr2L:9605401-9611017	FBbt:00001007:intersegmental apodeme
chr2L:9605401-9611017	FBbt:00005397:embryonic epidermis
chr2L:9586087-9589095	FBbt:00001256:CNS glial cell
chr2L:9586087-9589095	FBbt:00001686:macrophage
chr2L:9586087-9589095	FBbt:00005063:hemocyte
chr2L:9586087-9589095	FBbt:00005247:embryonic hemocyte primordium
chr2R:20944361-20944877	FBbt:00000111:ectoderm
chr2R:20944361-20944877	FBbt:00005427:ectoderm anlage
chr2R:20944876-20951131	FBbt:00000126:mesoderm
chr2R:20944876-20951131	FBbt:00001082:embryonic ventral nervous system
chr2R:20944876-20951131	FBbt:00005747:embryonic ventral epidermis
chr2R:20946320-20947052	FBbt:00001082:embryonic ventral nervous system
chr2R:20946320-20947052	FBbt:00005747:embryonic ventral epidermis
chr2R:20940929-20942915	FBbt:00001082:embryonic ventral nervous system
chr3L:8700658-8704089	FBbt:00001780:ventral thoracic disc
chr3L:8664024-8664900	FBbt:00005304:blastoderm embryo
chr3L:8657462-8657938	FBbt:00005304:blastoderm embryo
chr3L:8656629-8658374	FBbt:00005304:blastoderm embryo
chr3L:8659410-8660491	FBbt:00005304:blastoderm embryo
chr3R:4519890-4520620	FBbt:00005304:blastoderm embryo
chr3R:4523048-4524207	FBbt:00005290:pre-blastoderm embryo
chr3R:173890-174479	FBbt:00005304:blastoderm embryo
chr3L:20689642-20690512	FBbt:00005304:blastoderm embryo
chr3L:20690514-20690671	FBbt:00005304:blastoderm embryo
chr3L:20690448-20690515	FBbt:00005304:blastoderm embryo
chr3R:2507116-2507663	FBbt:00005624:embryonic midgut
chr3R:2504282-2507911	FBbt:00001082:embryonic ventral nervous system
chr3R:18452212-18454484	FBbt:00001251:embryonic glial cell
chr3R:18452212-18454484	FBbt:00005569:embryonic tracheal system
chr3R:18452212-18454484	FBbt:00005620:embryonic salivary gland
chr3R:18452688-18454578	FBbt:00001251:embryonic glial cell
chr3R:18452688-18454578	FBbt:00005569:embryonic tracheal system
chr3R:18452688-18454578	FBbt:00005620:embryonic salivary gland
chr3R:21835525-21836544	FBbt:00001778:wing disc
chr3R:21835525-21836544	FBbt:00005098:peripheral nervous system
chrX:8548855-8549768	FBbt:00005304:blastoderm embryo
chrX:8547935-8549796	FBbt:00005304:blastoderm embryo
chr2R:16786533-16786974	FBbt:00000441:hindgut proper primordium
chr2R:16786533-16786974	FBbt:00005630:embryonic hindgut
chr2R:16786533-16786974	FBbt:00005748:embryonic anal pad
chr2R:16786023-16786533	FBbt:00000441:hindgut proper primordium
chr2R:16786023-16786533	FBbt:00005630:embryonic hindgut
chr2R:16786023-16786533	FBbt:00005748:embryonic anal pad
chr3R:2562972-2565217	FBbt:00000164:embryonic maxillary segment
chr3R:2562972-2565217	FBbt:00000165:embryonic labial segment
chr3R:2562972-2565217	FBbt:00001764:labial disc
chr3R:2562130-2562973	FBbt:00000165:embryonic labial segment
chr3R:2562130-2562973	FBbt:00001764:labial disc
chr3R:2549099-2559518	FBbt:00000164:embryonic maxillary segment
chr3R:2549099-2559518	FBbt:00000165:embryonic labial segment
chr3R:2561619-2565446	FBbt:00000126:mesoderm
chr3R:2561619-2565446	FBbt:00000164:embryonic maxillary segment
chr3R:2561619-2565446	FBbt:00000165:embryonic labial segment
chr3R:2561619-2565446	FBbt:00001764:labial disc
chr3R:2561619-2565446	FBbt:00001780:ventral thoracic disc
chr3R:14057605-14059985	FBbt:00001251:embryonic glial cell
chr3R:14057605-14059985	FBbt:00001258:subperineurial glial cell
chr3R:14057605-14059985	FBbt:00001311:interface glial cell
chr3R:14057605-14059985	FBbt:00001327:peripheral glial cell
chr3L:1462123-1462484	FBbt:00000136:mesectoderm
chr3L:1462123-1462484	FBbt:00001315:midline glial cell
chr3L:1462123-1462484	FBbt:00005528:midline primordium
chr3L:1462123-1462484	FBbt:00005036:tracheal pit
chr3L:1462123-1462874	FBbt:00000136:mesectoderm
chr3L:1462123-1462874	FBbt:00001315:midline glial cell
chr3L:1462123-1462874	FBbt:00005528:midline primordium
chr3L:1462123-1462874	FBbt:00005036:tracheal pit
chr3L:1461806-1462134	FBbt:00001061:ventral neurogenic region
chr3L:1461806-1462134	FBbt:00005416:ventral ectoderm anlage in statu nascendi
chr3L:1461806-1462134	FBbt:00005554:ventral nerve cord primordium
chr3L:1461606-1462196	FBbt:00001061:ventral neurogenic region
chr3L:1461606-1462196	FBbt:00005416:ventral ectoderm anlage in statu nascendi
chr3L:1461606-1462196	FBbt:00005554:ventral nerve cord primordium
chrX:20568289-20575167	FBbt:00000111:ectoderm
chrX:20568289-20575167	FBbt:00005304:blastoderm embryo
chrX:20568289-20575167	FBbt:00005414:ectoderm anlage in statu nascendi
chrX:20568289-20575167	FBbt:00005427:ectoderm anlage
chrX:20549281-20551038	FBbt:00001082:embryonic ventral nervous system
chrX:20559337-20560376	FBbt:00001082:embryonic ventral nervous system
chrX:20551038-20552649	FBbt:00005304:blastoderm embryo
chrX:20554214-20556618	FBbt:00005304:blastoderm embryo
chrX:20552648-20553988	FBbt:00005304:blastoderm embryo
chr2L:11374641-11380630	FBbt:00001768:eye disc
chr2L:11374641-11380630	FBbt:00001778:wing disc
chr2L:11374641-11380630	FBbt:00001779:haltere disc
chr2L:11374641-11380630	FBbt:00001780:ventral thoracic disc
chr2L:11374641-11380630	FBbt:00001919:embryonic/larval central nervous system
chr2L:11374641-11380630	FBbt:00005624:embryonic midgut
chr2L:11360170-11362100	FBbt:00001082:embryonic ventral nervous system
chr2L:11360170-11362100	FBbt:00001768:eye disc
chr2L:11360170-11362100	FBbt:00001778:wing disc
chr2L:11360170-11362100	FBbt:00001779:haltere disc
chr2L:11360170-11362100	FBbt:00001780:ventral thoracic disc
chr2L:11360170-11362100	FBbt:00001919:embryonic/larval central nervous system
chr2L:11360170-11362100	FBbt:00004193:cone cell
chr2L:11348615-11352839	FBbt:00001134:embryonic peripheral nervous system
chr2L:11348615-11352839	FBbt:00001919:embryonic/larval central nervous system
chr2L:11348615-11352839	FBbt:00005569:embryonic tracheal system
chr2L:11410694-11413358	FBbt:00001082:embryonic ventral nervous system
chr2L:11410694-11413358	FBbt:00001780:ventral thoracic disc
chr2L:11410694-11413358	FBbt:00001919:embryonic/larval central nervous system
chr2L:11355450-11355940	FBbt:00001768:eye disc
chr2L:11355450-11355940	FBbt:00001778:wing disc
chr2L:11355450-11355940	FBbt:00001780:ventral thoracic disc
chr2L:11355450-11355940	FBbt:00005397:embryonic epidermis
chr2L:11399922-11410695	FBbt:00001082:embryonic ventral nervous system
chr2L:11399922-11410695	FBbt:00001134:embryonic peripheral nervous system
chr2L:11399922-11410695	FBbt:00001779:haltere disc
chr2L:11399922-11410695	FBbt:00001780:ventral thoracic disc
chr2L:11399922-11410695	FBbt:00005706:embryonic oenocyte
chr2L:11362099-11363392	FBbt:00001082:embryonic ventral nervous system
chr2L:11362099-11363392	FBbt:00001134:embryonic peripheral nervous system
chr2L:11362099-11363392	FBbt:00001778:wing disc
chr2L:11362099-11363392	FBbt:00001779:haltere disc
chr2L:11362099-11363392	FBbt:00001780:ventral thoracic disc
chr2L:11362099-11363392	FBbt:00001919:embryonic/larval central nervous system
chr2L:11362099-11363392	FBbt:00005397:embryonic epidermis
chr2L:11399024-11399923	FBbt:00001778:wing disc
chr2L:11399024-11399923	FBbt:00001780:ventral thoracic disc
chr2L:11399024-11399923	FBbt:00005397:embryonic epidermis
chr2L:11387167-11388914	FBbt:00005397:embryonic epidermis
chr2L:11380629-11381686	FBbt:00001082:embryonic ventral nervous system
chr2L:11454356-11455434	FBbt:00001778:wing disc
chr2L:11448952-11450039	FBbt:00000265:embryonic/larval dorsal branch
chr2L:11448952-11450039	FBbt:00005569:embryonic tracheal system
chrX:253901-259968	FBbt:00001778:wing disc
chrX:329137-330342	FBbt:00001778:wing disc
chrX:329137-330342	FBbt:00004347:sensillum campaniformium of dorsal radius Sc1
chrX:329137-330342	FBbt:00004352:sensillum campaniformium of dorsal radius
chrX:329137-330342	FBbt:00004730:tegula
chrX:289143-289903	FBbt:00001778:wing disc
chrX:289143-289903	FBbt:00004338:twin sensillum of margin 1
chrX:289143-289903	FBbt:00004339:twin sensillum of margin 2
chrX:289143-289903	FBbt:00004352:sensillum campaniformium of dorsal radius
chrX:289143-289903	FBbt:00004356:sensillum campaniformium of anterior crossvein
chrX:297569-301354	FBbt:00001778:wing disc
chrX:297569-301354	FBbt:00004730:tegula
chr3L:3972489-3979910	FBbt:00001082:embryonic ventral nervous system
chr3L:3972489-3979910	FBbt:00001332:embryonic neuroblast
chr3L:3972489-3979910	FBbt:00001446:embryonic/larval neuron
chr3L:3979390-3984782	FBbt:00001082:embryonic ventral nervous system
chr3L:3979390-3984782	FBbt:00001134:embryonic peripheral nervous system
chr3L:3979390-3984782	FBbt:00001137:sensory mother cell
chr3L:3979390-3984782	FBbt:00001332:embryonic neuroblast
chr3L:3979390-3984782	FBbt:00001370:stage 1 neuroblast
chr3L:3979390-3984782	FBbt:00001446:embryonic/larval neuron
chr3L:3982652-3984782	FBbt:00001082:embryonic ventral nervous system
chr3L:3982652-3984782	FBbt:00001446:embryonic/larval neuron
chr3L:3979909-3982653	FBbt:00001134:embryonic peripheral nervous system
chr3L:3979909-3982653	FBbt:00001137:sensory mother cell
chr3L:3979909-3982653	FBbt:00001446:embryonic/larval neuron
chr2R:11777457-11778398	FBbt:00001082:embryonic ventral nervous system
chr2R:11777457-11778398	FBbt:00005624:embryonic midgut
chr2R:11777457-11778398	FBbt:00005663:embryonic central brain glia
chr2R:11775658-11776615	FBbt:00001315:midline glial cell
chr2R:11775658-11776615	FBbt:00005567:ventral midline glia
chr2R:11775658-11776615	FBbt:00005706:embryonic oenocyte
chr2R:11775658-11776615	FBbt:00015911:frontal sac
chr2R:11777272-11778398	FBbt:00001082:embryonic ventral nervous system
chr2R:11777272-11778398	FBbt:00005624:embryonic midgut
chr2R:11777272-11778398	FBbt:00005663:embryonic central brain glia
chr2R:11774011-11775659	FBbt:00005706:embryonic oenocyte
chr2R:11776614-11778398	FBbt:00001082:embryonic ventral nervous system
chr2R:11776614-11778398	FBbt:00005663:embryonic central brain glia
chr2R:11780859-11783083	FBbt:00001315:midline glial cell
chr2R:11780859-11783083	FBbt:00001665:dorsal vessel primordium
chr2R:11780859-11783083	FBbt:00001666:cardioblast
chr2R:11780859-11783083	FBbt:00002640:antenno-maxillary complex
chr2R:11780859-11783083	FBbt:00005397:embryonic epidermis
chr2R:11780859-11783083	FBbt:00005526:dorsal epidermis primordium
chr2R:11780859-11783083	FBbt:00005533:ventral epidermis primordium
chr2R:11780859-11783083	FBbt:00005618:embryonic maxillary sensory complex
chr2R:11780859-11783083	FBbt:00005624:embryonic midgut
chr2R:11780859-11783083	FBbt:00005680:embryonic dorsal vessel
chr2R:11780859-11783083	FBbt:00005684:embryonic heart
chr2R:11778293-11780860	FBbt:00000441:hindgut proper primordium
chr2R:11778293-11780860	FBbt:00000448:posterior midgut proper primordium
chr2R:11778293-11780860	FBbt:00001060:embryonic brain
chr2R:11778293-11780860	FBbt:00001665:dorsal vessel primordium
chr2R:11778293-11780860	FBbt:00001666:cardioblast
chr2R:11778293-11780860	FBbt:00001866:embryonic/larval pharynx
chr2R:11778293-11780860	FBbt:00005397:embryonic epidermis
chr2R:11778293-11780860	FBbt:00005526:dorsal epidermis primordium
chr2R:11778293-11780860	FBbt:00005533:ventral epidermis primordium
chr2R:11778293-11780860	FBbt:00005624:embryonic midgut
chr2R:11778293-11780860	FBbt:00005630:embryonic hindgut
chr2R:11778293-11780860	FBbt:00005634:embryonic Malpighian tubule
chr2R:11778293-11780860	FBbt:00005662:embryonic central brain
chr2R:11778293-11780860	FBbt:00005680:embryonic dorsal vessel
chr2R:11778293-11780860	FBbt:00005684:embryonic heart
chr2R:11778293-11780860	FBbt:00005747:embryonic ventral epidermis
chr2R:11778293-11783083	FBbt:00000441:hindgut proper primordium
chr2R:11778293-11783083	FBbt:00000448:posterior midgut proper primordium
chr2R:11778293-11783083	FBbt:00001060:embryonic brain
chr2R:11778293-11783083	FBbt:00001082:embryonic ventral nervous system
chr2R:11778293-11783083	FBbt:00001315:midline glial cell
chr2R:11778293-11783083	FBbt:00001665:dorsal vessel primordium
chr2R:11778293-11783083	FBbt:00001666:cardioblast
chr2R:11778293-11783083	FBbt:00002640:antenno-maxillary complex
chr2R:11778293-11783083	FBbt:00005397:embryonic epidermis
chr2R:11778293-11783083	FBbt:00005526:dorsal epidermis primordium
chr2R:11778293-11783083	FBbt:00005533:ventral epidermis primordium
chr2R:11778293-11783083	FBbt:00005618:embryonic maxillary sensory complex
chr2R:11778293-11783083	FBbt:00005624:embryonic midgut
chr2R:11778293-11783083	FBbt:00005630:embryonic hindgut
chr2R:11778293-11783083	FBbt:00005662:embryonic central brain
chr2R:11778293-11783083	FBbt:00005680:embryonic dorsal vessel
chr2R:11778293-11783083	FBbt:00005684:embryonic heart
chr2R:11774011-11780860	FBbt:00001060:embryonic brain
chr2R:11774011-11780860	FBbt:00001665:dorsal vessel primordium
chr2R:11774011-11780860	FBbt:00001666:cardioblast
chr2R:11774011-11780860	FBbt:00001866:embryonic/larval pharynx
chr2R:11774011-11780860	FBbt:00005397:embryonic epidermis
chr2R:11774011-11780860	FBbt:00005634:embryonic Malpighian tubule
chr2R:11774011-11780860	FBbt:00005662:embryonic central brain
chr2R:11774011-11780860	FBbt:00005663:embryonic central brain glia
[truncated: 838 more rows]
