# Supplementary material for: A Machine Learning Approach for Identifying Novel Cell Type–Specific Transcriptional Regulators of Myogenesis
Source: PLoS Genet. 2012 Mar 8;8(3):e1002531. doi: 10.1371/journal.pgen.1002531 (PMC3297574; doi:10.1371/journal.pgen.1002531)
Supplement: Table S3 — Classifier predictions and the activity and genomic coordinates of the tested enhancer predictions. (XLSX) [file pgen.1002531.s012.xlsx]

## Sheet: Key
Key to the data presented in Supplementary Table 2:
Excel Worksheet Tab	Description
All Predictions	genomic coordinates and score of all FC enhancer predictions
Tested predictions	genomic coordinates, CRM rank and expression pattern of tested FC enhancer predictions
ISH	Rank of predicted CRM for each gene tested for expression in FCs, includes gene name and expression pattern

## Sheet: All Predictions
Coordinates (UCSC Apr. 2006 assembly	Score
chr2R:16669000-16669999	2.3058
chr2R:16668500-16669499	1.97841
chr2R:8431500-8432499	1.97325
chr2R:10320500-10321499	1.40733
chr3L:296500-297499	1.36344
chr3R:10420500-10421499	1.29277
chrX:299500-300499	1.29274
chrX:9562000-9562999	1.04154
chr3R:10421000-10421999	0.99159
chrUextra:14057500-14058499	0.972309
chr2R:16669500-16670499	0.952867
chr3L:312000-312999	0.911966
chr2R:16668000-16668999	0.88317
chr2R:8431000-8431999	0.794538
chr3L:7358500-7359499	0.724628
chrUextra:2098000-2098999	0.655004
chrX:299000-299999	0.651014
chrX:16687000-16687999	0.621317
chr2L:22894500-22895499	0.597127
chrUextra:2097500-2098499	0.596652
chr3R:5636000-5636999	0.59171
chr2L:18418000-18418999	0.588468
chr2L:15919000-15919999	0.562527
chrX:9206000-9206999	0.538193
chr2R:19201500-19202499	0.53253
chr3L:10552500-10553499	0.529766
chr3R:17754000-17754999	0.505497
chr2L:18030000-18030999	0.501919
chr3R:5635500-5636499	0.484712
chr2L:20246500-20247499	0.472098
chr3R:14918000-14918999	0.470076
chr2L:11503000-11503999	0.467407
chrX:11154000-11154999	0.46347
chr2L:15832500-15833499	0.460321
chrUextra:7923000-7923999	0.453619
chr2R:10597500-10598499	0.450551
chr2L:5881500-5882499	0.439495
chr3L:16466500-16467499	0.429011
chr2L:21028000-21028999	0.428374
chr2R:10321000-10321999	0.414904
chr3R:26097000-26097999	0.412463
chrUextra:6519000-6519999	0.41067
chr3L:16466000-16466999	0.405425
chrX:11536500-11537499	0.405125
chr3R:17753500-17754499	0.40343
chr2R:10687500-10688499	0.40293
chr2L:1889500-1890499	0.397614
chr2L:1777000-1777999	0.393183
chr3L:13084000-13084999	0.390993
chr3R:25113500-25114499	0.380008
chr3L:18693000-18693999	0.379635
chrX:12902000-12902999	0.373524
chr3R:22243000-22243999	0.367974
chr2L:21027500-21028499	0.366406
chr3R:21212000-21212999	0.35814
chrUextra:14574500-14575499	0.349849
chr2R:18135000-18135999	0.34944
chr3L:7358000-7358999	0.336753
chr2R:19237500-19238499	0.331309
chr2L:15509500-15510499	0.328394
chr3L:4986000-4986999	0.321445
chr2L:7652500-7653499	0.321046
chr3L:523500-524499	0.318849
chr2R:16063000-16063999	0.315613
chr3R:9863000-9863999	0.315187
chr2R:12607000-12607999	0.315132
chr2R:6740500-6741499	0.314874
chr2R:12296000-12296999	0.314735
chr3R:9643000-9643999	0.309974
chr3L:22048000-22048999	0.304201
chrX:4199500-4200499	0.304109
chr3R:21527500-21528499	0.302358
chr2L:1799500-1800499	0.299032
chr3R:907500-908499	0.29887
chr2R:9362500-9363499	0.294707
chr3L:14578500-14579499	0.294378
chrUextra:20890500-20891499	0.294335
chr2L:3674000-3674999	0.291843
chrX:5041000-5041999	0.291764
chrX:8668500-8669499	0.29172
chr3L:2965000-2965999	0.286627
chr3L:750500-751499	0.285269
chrUextra:27945500-27946499	0.284859
chr3L:18920000-18920999	0.281008
chr3L:20041500-20042499	0.276259
chrX:2449000-2449999	0.268558
chr2R:4875500-4876499	0.264677
chr2L:4639000-4639999	0.262092
chr2L:16234500-16235499	0.261718
chr3R:18721500-18722499	0.257541
chr3R:25114000-25114999	0.257147
chr3R:10270000-10270999	0.25687
chrX:2795000-2795999	0.256263
chr3R:22596500-22597499	0.255274
chr3L:14773500-14774499	0.255164
chr3R:17076500-17077499	0.255122
chrX:4819500-4820499	0.251028
chr2L:7279500-7280499	0.247541
chrX:7480500-7481499	0.244425
chr3L:8522500-8523499	0.240014
chr2R:9503500-9504499	0.239671
chr3R:6925500-6926499	0.238442
chr2L:10615000-10615999	0.235873
chr3R:13639500-13640499	0.235078
chr2R:17927500-17928499	0.233492
chr3R:4298000-4298999	0.232109
chrX:11970000-11970999	0.22898
chr3R:3157500-3158499	0.223564
chrX:1866500-1867499	0.223329
chrUextra:3673000-3673999	0.221468
chrX:10705000-10705999	0.220247
chrX:4199000-4199999	0.21598
chr3L:3666000-3666999	0.212263
chr2L:3935500-3936499	0.208428
chr2L:9968500-9969499	0.208353
chr2L:9991000-9991999	0.199704
chr3R:10420000-10420999	0.198985
chrX:11421500-11422499	0.198317
chr2L:14512500-14513499	0.197499
chr3R:17779500-17780499	0.19653
chrX:855000-855999	0.195771
chr2R:13962500-13963499	0.19394
chr2L:16065000-16065999	0.193178
chr3R:15975000-15975999	0.190489
chr2R:13717000-13717999	0.190086
chrX:12176500-12177499	0.188498
chr2L:11584000-11584999	0.187967
chr2R:17046500-17047499	0.1877
chr3L:14774000-14774999	0.186846
chr2R:20134000-20134999	0.186544
chrX:12398500-12399499	0.185674
chr2L:12755500-12756499	0.183572
chr2L:19863500-19864499	0.182839
chr2L:18037000-18037999	0.181976
chr3R:5713000-5713999	0.181799
chr3L:24542500-24543499	0.180271
chrUextra:27207500-27208499	0.17944
chr2R:16491000-16491999	0.175392
chr3R:13918000-13918999	0.175145
chr3R:1932500-1933499	0.174618
chrX:8255000-8255999	0.17359
chrX:8781000-8781999	0.172982
chrX:9725000-9725999	0.172669
chr3R:17007500-17008499	0.171804
chr2R:1597000-1597999	0.171078
chr2L:4053500-4054499	0.169818
chrX:12893000-12893999	0.168735
chrX:18663000-18663999	0.16663
chr3L:9287000-9287999	0.165007
chr3L:11524000-11524999	0.163153
chrX:2659000-2659999	0.16308
chrUextra:27208000-27208999	0.16287
chr3L:18977000-18977999	0.162617
chr2R:16470500-16471499	0.162521
chrUextra:9999500-10000499	0.161738
chr2R:9363000-9363999	0.161677
chr2L:14238000-14238999	0.15964
chr2R:19201000-19201999	0.158656
chr3R:4383000-4383999	0.158139
chrX:3937500-3938499	0.157617
chr3R:12541000-12541999	0.1556
chr2L:11150000-11150999	0.154438
chr3L:5249500-5250499	0.153516
chr3L:7057000-7057999	0.153489
chr3L:4738500-4739499	0.153442
chr3L:22533000-22533999	0.151497
chrX:486500-487499	0.151132
chr3L:10315500-10316499	0.150997
chrX:14258500-14259499	0.149548
chrX:6300500-6301499	0.148543
chrX:21338000-21338999	0.148486
chr2R:20639000-20639999	0.144559
chr2L:1776500-1777499	0.144396
chr3L:10986500-10987499	0.143634
chr2L:13864000-13864999	0.142161
chr3RHet:1162000-1162999	0.142107
chrX:5461500-5462499	0.141386
chr3R:23183500-23184499	0.139021
chr2L:7490000-7490999	0.13761
chrX:7279500-7280499	0.135634
chr3L:1360000-1360999	0.134311
chrUextra:6518500-6519499	0.133997
chr3L:647000-647999	0.13383
chr3L:19005000-19005999	0.132877
chr3L:7833500-7834499	0.132794
chr3R:5473000-5473999	0.131228
chr3L:6333500-6334499	0.130629
chrX:4712000-4712999	0.130411
chrX:6983000-6983999	0.129867
chr3L:5738500-5739499	0.127914
chr3R:19491000-19491999	0.127336
chr3L:17457500-17458499	0.127166
chr3L:16147000-16147999	0.126912
chr3L:9846500-9847499	0.126611
chr3L:7820000-7820999	0.125596
chr3R:7524500-7525499	0.124727
chr2R:17764000-17764999	0.123194
chr3R:24373000-24373999	0.123024
chr2R:13544000-13544999	0.122701
chr3R:8839500-8840499	0.122658
chrX:8443000-8443999	0.12037
chr2L:1811000-1811999	0.119406
chr3L:647500-648499	0.116831
chr2L:1800000-1800999	0.115871
chr3L:9999500-10000499	0.114791
chr2L:20052500-20053499	0.109914
chr3L:8008500-8009499	0.109269
chr2R:3022500-3023499	0.108081
chr2R:17848500-17849499	0.107877
chr2L:20864000-20864999	0.107148
chr3R:14533000-14533999	0.106173
chr2L:20052000-20052999	0.106168
chrX:13172500-13173499	0.105287
chr3R:27345500-27346499	0.104582
chrX:1943000-1943999	0.103857
chr3L:14578000-14578999	0.101876
chr3L:9146500-9147499	0.101059
chr3L:1931000-1931999	0.100106
chr3R:25253000-25253999	0.0988008
chr2R:19614000-19614999	0.0983528
chrX:14435500-14436499	0.0960103
chrX:2968500-2969499	0.0953993
chr2L:2423500-2424499	0.0940324
chr2L:16253500-16254499	0.0937609
chr2L:3342000-3342999	0.0930926
chr2R:12526500-12527499	0.0929292
chr3R:12456000-12456999	0.0928857
chr3L:5254500-5255499	0.0924841
chr3L:22604000-22604999	0.0924475
chr2R:2661500-2662499	0.0922998
chr3RHet:1161500-1162499	0.0922547
chr3L:8009000-8009999	0.0902016
chr2L:10569500-10570499	0.0899718
chr3L:3255000-3255999	0.0894596
chr3R:15974500-15975499	0.0894318
chr3L:5055500-5056499	0.0881114
chr2R:19003000-19003999	0.0871678
chrX:17857000-17857999	0.0858498
chr2L:13608500-13609499	0.0853235
chr2L:11680500-11681499	0.0852108
chr3R:27808000-27808999	0.0850825
chr3R:9678000-9678999	0.085072
chr3R:10899000-10899999	0.0826018
chrX:12176000-12176999	0.0818705
chrX:9192000-9192999	0.08138
chr3R:6897500-6898499	0.0812789
chrX:7368500-7369499	0.0812487
chrX:4819000-4819999	0.0806157
chr2R:18134500-18135499	0.0803479
chr3L:3845000-3845999	0.0801274
chrX:9915500-9916499	0.0796777
chr2L:14058500-14059499	0.0788956
chr3R:20376000-20376999	0.0786683
chr2L:618500-619499	0.0784987
chr2L:19251500-19252499	0.0779281
chrX:6334000-6334999	0.0775992
chr3L:16146500-16147499	0.0762399
chr3R:16075500-16076499	0.0758645
chr3R:4752500-4753499	0.0749812
chrX:10432500-10433499	0.0716405
chrX:18950000-18950999	0.0711769
chr3L:21118000-21118999	0.0710386
chr2L:4053000-4053999	0.0693294
chr2R:7320000-7320999	0.068843
chr2L:12543500-12544499	0.0685868
chr2R:15034500-15035499	0.067751
chr3R:24041500-24042499	0.0672101
chr3R:9553500-9554499	0.0657687
chr3L:6652500-6653499	0.0656813
chr3L:2860500-2861499	0.0646043
chr3R:5712500-5713499	0.0642498
chr2R:8023000-8023999	0.064123
chr3R:13090500-13091499	0.0639533
chr3L:4054000-4054999	0.0637415
chr3R:23843000-23843999	0.0635723
chr2L:6161500-6162499	0.0634313
chrX:300000-300999	0.0633607
chr2R:16537000-16537999	0.0629964
chrX:3555000-3555999	0.0618398
chr2R:13147000-13147999	0.0616229
chrU:7834500-7835499	0.0613447
chr3R:907000-907999	0.0610077
chr3R:25198500-25199499	0.059943
chr2L:15918500-15919499	0.0589149
chr3R:16271000-16271999	0.0581285
chr2L:494500-495499	0.0579598
chr3R:15255000-15255999	0.0558966
chrX:10912500-10913499	0.0551136
chr3R:9683500-9684499	0.0545577
chr3L:6545500-6546499	0.0532554
chrX:18305000-18305999	0.0529193
chr2R:15210000-15210999	0.0519699
chr3R:9075000-9075999	0.0514578
chr3L:1367000-1367999	0.0511972
chr2L:19519500-19520499	0.0506985
chr3L:6479000-6479999	0.0496897
chr2L:1633500-1634499	0.0481096
chr3R:4933000-4933999	0.0475629
chrX:10913000-10913999	0.0473927
chr3R:15312000-15312999	0.0466443
chr3R:14759000-14759999	0.0460584
chr2R:4182000-4182999	0.0449838
chrX:5188000-5188999	0.0426001
chr2R:9929500-9930499	0.0422913
chr2R:4658500-4659499	0.0420831
chr3R:26793000-26793999	0.0419957
chr2R:10597000-10597999	0.041959
chrX:13824000-13824999	0.041594
chr3L:16649000-16649999	0.041518
chrX:12405500-12406499	0.0410879
chrX:12446000-12446999	0.0396519
chrX:17399500-17400499	0.0394769
chrX:2854500-2855499	0.0393473
chr2L:6150500-6151499	0.0392275
chr2L:11954500-11955499	0.0376924
chr3L:5481000-5481999	0.0372997
chr2R:18324000-18324999	0.0364435
chr2R:10320000-10320999	0.036325
chrX:4274500-4275499	0.0362812
chrX:12438000-12438999	0.0360431
chrX:2184500-2185499	0.0349744
chr2L:4326000-4326999	0.032606
chr3R:19541000-19541999	0.0315723
chr3L:5852000-5852999	0.0306818
chrX:11160000-11160999	0.0300079
chrX:12191500-12192499	0.0294928
chr2L:520500-521499	0.0293213
chrX:8576500-8577499	0.0284687
chr3R:17077000-17077999	0.0282811
chr3L:18514500-18515499	0.026177
chrX:18534500-18535499	0.025023
chr3L:3995500-3996499	0.0242567
chr3R:12780500-12781499	0.0240032
chrX:20477500-20478499	0.0233881
chrX:14463000-14463999	0.0231403
chr2RHet:999500-1000499	0.0231011
chrX:13443500-13444499	0.0230058
chr3R:23323500-23324499	0.022875
chr3R:7336000-7336999	0.0213872
chr2L:2121000-2121999	0.0209589
chrX:3813500-3814499	0.0203554
chrX:10187000-10187999	0.0189999
chr2L:7140000-7140999	0.0188932
chr3R:15146000-15146999	0.0188057
chrX:488500-489499	0.0187235
chrX:2194500-2195499	0.0187179
chr2L:16620000-16620999	0.018489
chr3L:10542000-10542999	0.0182366
chr3R:6284000-6284999	0.0175118
chrX:4491000-4491999	0.0168909
chr3L:1032000-1032999	0.0163041
chr2L:2181000-2181999	0.0154966
chr3L:16245500-16246499	0.0152274
chr2L:12196000-12196999	0.0148434
chr2R:5107500-5108499	0.0144757
chrX:6281000-6281999	0.0136556
chr2L:19036500-19037499	0.0122874
chr3L:6832500-6833499	0.0121284
chr2L:1810500-1811499	0.0120338
chr3R:21604500-21605499	0.0112484
chr2L:15949000-15949999	0.0102859
chrX:12938000-12938999	0.0101344
chrX:10829000-10829999	0.0101142
chr2R:6052000-6052999	0.00917239
chr3L:22077500-22078499	0.00890951
chr2L:12804500-12805499	0.00832335
chr2R:19330500-19331499	0.00798395
chr2L:12638000-12638999	0.0064252
chr3R:17022000-17022999	0.00534887
chr2L:20510000-20510999	0.00464625
chr3L:7575500-7576499	0.00454694
chr2R:15403000-15403999	0.00439763
chr3R:2594500-2595499	0.00403956
chr3R:2494000-2494999	0.00392627
chr2R:7431000-7431999	0.00287342
chr2R:18035000-18035999	0.00240212
chrX:19284000-19284999	0.00217995
chr3L:12549000-12549999	0.000623047
chr2R:7065500-7066499	0.000422357
chrX:9916000-9916999	-0.000515562
chr3R:4850500-4851499	-0.0008774
chr2L:12543000-12543999	-0.000984003
chr3L:12544000-12544999	-0.0017358
chr3L:8008000-8008999	-0.00208238
chr2R:17293000-17293999	-0.00237941
chrX:3089500-3090499	-0.00274407
chr2L:19548000-19548999	-0.00304689
chr2R:16536500-16537499	-0.00436143
chr3L:5621000-5621999	-0.00538996
chrUextra:25852500-25853499	-0.00540449
chr3L:6277000-6277999	-0.005705
chr3R:26684500-26685499	-0.00608843
chrUextra:16565500-16566499	-0.00613118
chrX:954000-954999	-0.0063525
chr3R:929500-930499	-0.00756429
chr2L:10809000-10809999	-0.00839062
chr2R:15035000-15035999	-0.00879726
chr2L:17207000-17207999	-0.00950985
chr2L:7293000-7293999	-0.00992497
chr3R:5799000-5799999	-0.0111883
chr3L:19483000-19483999	-0.0112557
chr2R:10519500-10520499	-0.0118301
chr2L:375500-376499	-0.0125035
chr3R:17022500-17023499	-0.0130553
chr2R:15801500-15802499	-0.0138106
chr3R:11724500-11725499	-0.0139281
chr3L:6398000-6398999	-0.0139404
chr3R:6180500-6181499	-0.0140298
chrX:7408500-7409499	-0.0144151
chr3R:20603500-20604499	-0.0150248
chr3R:8438500-8439499	-0.0157867
chr3L:7171000-7171999	-0.015868
chrX:3126000-3126999	-0.0158729
chrX:12177000-12177999	-0.0159527
chrX:14491500-14492499	-0.016161
chr2L:12518000-12518999	-0.0162164
chr2L:18231500-18232499	-0.0171844
chr2R:3258000-3258999	-0.0180021
chrX:4094500-4095499	-0.0182851
chrX:1389000-1389999	-0.0189232
chr2R:9287000-9287999	-0.0192237
chr2L:18364000-18364999	-0.0196431
chr2L:9332500-9333499	-0.0200421
chrX:11068500-11069499	-0.0201117
chrX:3908000-3908999	-0.0202225
chrX:17244500-17245499	-0.0202339
chrX:4817500-4818499	-0.0203747
chr3R:4316000-4316999	-0.0213292
chr2L:493000-493999	-0.0214686
chrUextra:26906500-26907499	-0.0217583
chr3L:16821000-16821999	-0.0226175
chr2R:842000-842999	-0.0231829
chr2L:2485500-2486499	-0.0239706
chr2RHet:3185000-3185999	-0.0241184
chrX:849000-849999	-0.0248074
chrX:6838500-6839499	-0.0254351
chr3L:6160000-6160999	-0.0256676
chr2L:18242000-18242999	-0.0258632
chrX:5986500-5987499	-0.0258708
chrX:7195500-7196499	-0.0264072
chrX:3813000-3813999	-0.0264232
chr2L:16168500-16169499	-0.0264647
chrX:11559500-11560499	-0.0267955
chr2L:8421500-8422499	-0.0274259
chrUextra:14574000-14574999	-0.0278601
chr3L:22385000-22385999	-0.0280601
chr2R:13946000-13946999	-0.0285987
chr3R:23730500-23731499	-0.0287416
chrX:9245000-9245999	-0.0287911
chr3R:6475500-6476499	-0.0293256
chr2L:4639500-4640499	-0.0297451
chr3R:19394500-19395499	-0.0299692
chrX:1031500-1032499	-0.0302368
chr2L:660500-661499	-0.0307155
chr3L:6552500-6553499	-0.0307945
chr3R:25041000-25041999	-0.0308425
chr3L:18077000-18077999	-0.0315317
chr2R:9006000-9006999	-0.0322979
chr2L:19164500-19165499	-0.0324001
chr2R:8023500-8024499	-0.0324791
chr2L:4659500-4660499	-0.0326494
chrX:4463500-4464499	-0.0329538
chr2R:20164500-20165499	-0.0334409
chr2L:12544500-12545499	-0.0337887
chrX:14258000-14258999	-0.0339263
chr2L:11502500-11503499	-0.0345119
chr3R:23718000-23718999	-0.0348138
chr3R:17784500-17785499	-0.0350513
chr3L:3784500-3785499	-0.0350572
chr3R:17253000-17253999	-0.035069
chr2R:9972000-9972999	-0.0358664
chr3R:6306000-6306999	-0.0359566
chr2R:6859500-6860499	-0.0363757
chrX:9206500-9207499	-0.0364172
chr3R:17470000-17470999	-0.0370423
chr3R:14533500-14534499	-0.0377969
chr2R:15079000-15079999	-0.0378283
chr2L:3396500-3397499	-0.037941
chr3R:22309500-22310499	-0.0380748
chr3R:18299500-18300499	-0.0384735
chr3R:6201000-6201999	-0.0384887
chr3L:16561500-16562499	-0.0392047
chr2L:14931500-14932499	-0.0392201
chr2L:11310500-11311499	-0.0395596
chr2R:96000-96999	-0.0402395
chr3L:7199500-7200499	-0.040825
chr3R:3124000-3124999	-0.0415014
chr3R:851500-852499	-0.0421143
chrX:19284500-19285499	-0.0435847
chr3R:24152000-24152999	-0.0439419
chrX:718500-719499	-0.0445314
chr2L:10614500-10615499	-0.0447826
chr2L:11150500-11151499	-0.0449943
chr3L:15196500-15197499	-0.0454243
chrX:2932000-2932999	-0.0455788
chr2L:7670000-7670999	-0.0463585
chr2L:19274000-19274999	-0.046435
chr3R:1739000-1739999	-0.0466027
chr3R:4330000-4330999	-0.0467888
chr3L:6821000-6821999	-0.0468479
chr3R:19144000-19144999	-0.0473931
chr3L:2964500-2965499	-0.0474747
chr3R:10978500-10979499	-0.047538
chr2L:3423500-3424499	-0.0478657
chr3L:9256000-9256999	-0.0483349
chrX:6882500-6883499	-0.0493827
chr2R:10948500-10949499	-0.0495077
chr3L:5409500-5410499	-0.0497862
chr3L:13171000-13171999	-0.0511964
chr3L:14879000-14879999	-0.0519702
chr3L:13573500-13574499	-0.0528866
chr2L:19927500-19928499	-0.0538932
chr2R:5825000-5825999	-0.0544587
chrX:12406000-12406999	-0.0545776
chr3R:5251500-5252499	-0.0547084
chr2L:17357500-17358499	-0.05499
chr3R:22519500-22520499	-0.0550253
chr3L:1286500-1287499	-0.0567285
chr3R:27808500-27809499	-0.0571677
chrX:6357000-6357999	-0.0577322
chr2L:6547500-6548499	-0.0577627
chr3R:10891000-10891999	-0.0579865
chr3R:23632000-23632999	-0.0580164
chr3R:6975500-6976499	-0.0580607
chrX:16863000-16863999	-0.0582807
chr2L:3342500-3343499	-0.0588047
chr3R:2235000-2235999	-0.0590653
chr3R:27047500-27048499	-0.059398
chrX:3896500-3897499	-0.0594665
chrX:13767000-13767999	-0.0594676
chr2R:14330000-14330999	-0.0595747
chr2R:16791500-16792499	-0.0599154
chr3R:18090500-18091499	-0.0599829
chr3L:13573000-13573999	-0.0607392
chrX:3907500-3908499	-0.0610668
chr2R:16062500-16063499	-0.0613159
chrX:8435000-8435999	-0.0617308
chr3R:19500000-19500999	-0.0621455
chr3L:814000-814999	-0.0624286
chr2L:4076500-4077499	-0.0625165
chr3R:4752000-4752999	-0.0625768
chr3L:6397500-6398499	-0.062634
chrUextra:20890000-20890999	-0.0628644
chr2R:18400000-18400999	-0.0628831
chrX:12127000-12127999	-0.0632571
chr3L:21216500-21217499	-0.0634032
chr2R:2790500-2791499	-0.063674
chr2R:13485500-13486499	-0.0636827
chr2R:7451000-7451999	-0.063831
chr3R:24401000-24401999	-0.064309
chr2R:11629500-11630499	-0.0655994
chr2L:675000-675999	-0.0656214
chr2R:9963500-9964499	-0.0663528
chrX:18467500-18468499	-0.0668612
chrX:17609000-17609999	-0.0669812
chrX:18251500-18252499	-0.0673258
chr2L:3426000-3426999	-0.0680313
chr2L:19232000-19232999	-0.0681557
chr2L:19214000-19214999	-0.0681559
chrX:12286000-12286999	-0.0686456
chr3R:25210500-25211499	-0.0690669
chr2R:11629000-11629999	-0.0691673
chr3L:5822500-5823499	-0.0691951
chr3L:10933000-10933999	-0.069394
chr3L:15082500-15083499	-0.0698246
chrX:9241500-9242499	-0.0698294
chrX:16513500-16514499	-0.0699946
chr3L:2992000-2992999	-0.070198
chr2L:14487500-14488499	-0.0707537
chr2R:19458000-19458999	-0.0716491
chrX:15588000-15588999	-0.0716612
chr3R:4419500-4420499	-0.0724036
chrX:3043000-3043999	-0.0724937
chr2R:21126500-21127499	-0.0729197
chr2R:5635000-5635999	-0.073265
chrX:3631000-3631999	-0.0733703
chr2L:1701000-1701999	-0.073376
chr3R:19969500-19970499	-0.0736451
chr3R:1169500-1170499	-0.0737035
chr2R:7315500-7316499	-0.073783
chr3L:7566000-7566999	-0.0741091
chrUextra:9770000-9770999	-0.0742559
chrX:14878000-14878999	-0.0743217
chrX:10093000-10093999	-0.0743219
chr2L:3846000-3846999	-0.0743346
chr2R:9999500-10000499	-0.074445
chr2R:7032000-7032999	-0.0752061
chr3L:9919500-9920499	-0.0753757
chrX:1294500-1295499	-0.0756048
chr3L:7092000-7092999	-0.0757674
chr3L:3877500-3878499	-0.0759444
chrX:16878500-16879499	-0.076096
chr3R:27138500-27139499	-0.0763716
chr2R:8430500-8431499	-0.0764921
chr3L:6427000-6427999	-0.0769427
chr3R:15823500-15824499	-0.0770318
chr3R:19144500-19145499	-0.0781436
chr2L:18259500-18260499	-0.0783078
chr3L:10590000-10590999	-0.0785746
chr3R:6201500-6202499	-0.0793626
chrX:19295500-19296499	-0.0793969
chr3L:12352500-12353499	-0.0804739
chr3R:22512500-22513499	-0.0804854
chr3L:20056000-20056999	-0.0804982
chr2L:3742000-3742999	-0.0805473
chr3L:19720500-19721499	-0.0808186
chr2L:14203000-14203999	-0.0808961
chr2R:4912500-4913499	-0.0809703
chr2L:3845500-3846499	-0.0811451
chr2R:15073000-15073999	-0.0813385
chr3R:25107500-25108499	-0.0815235
chr3R:2716000-2716999	-0.0817579
chrX:7264500-7265499	-0.082594
chr3R:10212500-10213499	-0.0827238
chr2R:14147000-14147999	-0.0828348
chr2L:5259500-5260499	-0.0836195
chrX:8209500-8210499	-0.0843505
chr3R:18077000-18077999	-0.0845413
chr2R:16610500-16611499	-0.0847337
chr3R:6283500-6284499	-0.0853128
chr2L:7561500-7562499	-0.0857048
chr3L:16208000-16208999	-0.0858388
chrX:14012500-14013499	-0.086583
chr3L:21028500-21029499	-0.0872536
chrX:11544500-11545499	-0.0875423
chrX:18873000-18873999	-0.0876364
chrX:13860000-13860999	-0.0876548
chr2R:20033500-20034499	-0.0882245
chr3L:2398000-2398999	-0.0885819
chr3R:11576500-11577499	-0.0888193
chrX:8518500-8519499	-0.0895776
chrX:17703500-17704499	-0.0900224
chr3L:18097000-18097999	-0.0901214
chrX:11153500-11154499	-0.0902027
chr2R:16324000-16324999	-0.0903203
chrX:18452500-18453499	-0.0904657
chrX:663000-663999	-0.0908542
chrX:6251000-6251999	-0.0909268
chrX:18090500-18091499	-0.0909996
chr3L:20179000-20179999	-0.0912901
chrX:18914000-18914999	-0.0913315
chr2R:16840000-16840999	-0.0914176
chr3L:13183000-13183999	-0.0916112
chr3R:22596000-22596999	-0.0919793
chr3L:10969500-10970499	-0.092426
chr3R:13091000-13091999	-0.0930445
chrX:6232000-6232999	-0.0940142
chr2L:14059000-14059999	-0.0942595
chr2L:9831000-9831999	-0.0948279
chr2L:17558000-17558999	-0.0948903
chr3L:3786500-3787499	-0.0950024
chrX:17017000-17017999	-0.0955247
chrX:7646000-7646999	-0.0961081
chr3L:523000-523999	-0.0962001
chr3R:22309000-22309999	-0.0962524
chr2R:15880500-15881499	-0.0963762
chr3L:19109000-19109999	-0.0963824
chr2L:10569000-10569999	-0.0964611
chr3L:21856000-21856999	-0.0969658
chr2L:9185500-9186499	-0.0970005
chr2L:17985500-17986499	-0.0970822
chr3R:14372500-14373499	-0.097592
chr3R:8649500-8650499	-0.0981978
chrUextra:5186000-5186999	-0.0985976
chrX:21249000-21249999	-0.0986163
chr2L:845500-846499	-0.0990907
chr3R:25209500-25210499	-0.099367
chr3L:10244000-10244999	-0.0995431
chr2R:2989500-2990499	-0.0995755
chrX:20377000-20377999	-0.0998815
chr2L:14512000-14512999	-0.0999469
chrX:9669000-9669999	-0.100116
chrX:7728000-7728999	-0.100135
chrX:2192000-2192999	-0.10026
chr2R:18980000-18980999	-0.100261
chr2R:10688000-10688999	-0.100528
chr2R:15922500-15923499	-0.100644
chr2L:1376500-1377499	-0.100699
chr3L:3662000-3662999	-0.101101
chr2L:11310000-11310999	-0.101106
chr2L:7042500-7043499	-0.101254
chrX:648000-648999	-0.101732
chr3R:8753000-8753999	-0.101928
chr2L:1269500-1270499	-0.101989
chr2L:3947500-3948499	-0.102061
chr2L:7626000-7626999	-0.102696
chr2L:5674500-5675499	-0.102728
chrX:10589500-10590499	-0.103241
chr2L:1722500-1723499	-0.103256
chrX:20748000-20748999	-0.103546
chrX:18974000-18974999	-0.103839
chrX:4382500-4383499	-0.103873
chr2R:4912000-4912999	-0.104217
chr3L:5409000-5409999	-0.104221
chrX:8707500-8708499	-0.105228
chr3L:14316500-14317499	-0.105574
chr3LHet:830000-830999	-0.105593
chr3L:3866500-3867499	-0.106073
chr2L:5742500-5743499	-0.107212
chr2R:10687000-10687999	-0.107494
chrX:21372500-21373499	-0.107498
chr3R:11484000-11484999	-0.107571
chrX:9912000-9912999	-0.108262
chrX:5170000-5170999	-0.108607
chr3R:16242500-16243499	-0.10918
chr3L:6566500-6567499	-0.109198
chr2L:15666500-15667499	-0.109238
chr3L:9551500-9552499	-0.109339
chrX:6351500-6352499	-0.109817
chrX:12192000-12192999	-0.109917
chr3R:12540500-12541499	-0.110207
chrX:14232500-14233499	-0.110287
chr2R:11420000-11420999	-0.11044
chrX:8427000-8427999	-0.110596
chr3L:9088000-9088999	-0.111055
chr2R:12338000-12338999	-0.111514
chrX:2659500-2660499	-0.112009
chrX:17773000-17773999	-0.112049
chr2L:17553000-17553999	-0.112115
chr2L:18030500-18031499	-0.112526
chr2R:6825500-6826499	-0.112706
chr3R:9402500-9403499	-0.113388
chrX:3896000-3896999	-0.113663
chr3L:6615000-6615999	-0.114055
chr3R:5942000-5942999	-0.114129
chr3R:27307000-27307999	-0.114324
chrX:4347000-4347999	-0.114337
chr2R:6061500-6062499	-0.114866
chrX:10695500-10696499	-0.115149
chr3R:22708000-22708999	-0.115343
chr3L:15712000-15712999	-0.116006
chrX:4001000-4001999	-0.116302
chr3L:10558000-10558999	-0.117614
chr2L:10634000-10634999	-0.118233
chrX:21922500-21923499	-0.118382
chr3R:4301000-4301999	-0.118509
chr3L:1145500-1146499	-0.118513
chrX:13802500-13803499	-0.118711
chr3L:16470500-16471499	-0.119627
chrX:14435000-14435999	-0.120081
chr2R:17802500-17803499	-0.120249
chr3L:18416500-18417499	-0.120299
chrX:20871500-20872499	-0.120611
chr3R:27152000-27152999	-0.120628
chrX:7232500-7233499	-0.120674
chr3R:15254500-15255499	-0.120697
chr2L:17786500-17787499	-0.120787
chr2L:8282000-8282999	-0.120881
chrX:1473500-1474499	-0.120999
chr3L:10953500-10954499	-0.121059
chr3R:21471000-21471999	-0.121106
chr3L:19004500-19005499	-0.121611
chr3L:7103000-7103999	-0.122914
chr2R:4752000-4752999	-0.123839
chr3L:5281000-5281999	-0.124226
chr2R:10592000-10592999	-0.124324
chr2L:18394500-18395499	-0.124532
chr2L:12856000-12856999	-0.124904
chrX:18892000-18892999	-0.125087
chr2L:19920000-19920999	-0.125273
chr3R:27321500-27322499	-0.125486
chrX:17413000-17413999	-0.12554
chr2L:3999000-3999999	-0.125612
chr2R:8672500-8673499	-0.126162
chr3L:15209500-15210499	-0.126394
chr3L:15756000-15756999	-0.126631
chr2R:17293500-17294499	-0.127054
chr3R:6452500-6453499	-0.127331
chrX:10452000-10452999	-0.127579
chrX:4134500-4135499	-0.127839
chr3R:19765500-19766499	-0.127959
chr2R:9639000-9639999	-0.128029
chr2R:14460500-14461499	-0.128183
chr3L:12171000-12171999	-0.129136
chr3L:3656000-3656999	-0.12916
chr3R:624000-624999	-0.129228
chr3L:14866000-14866999	-0.129841
chr2R:18397000-18397999	-0.130042
chr3R:4999000-4999999	-0.130166
chrX:298500-299499	-0.130273
chr2R:6231000-6231999	-0.130377
chr3R:3153500-3154499	-0.130459
chr2L:6233500-6234499	-0.130495
chrX:3166500-3167499	-0.130757
chr3R:11556500-11557499	-0.131053
chr2L:8290500-8291499	-0.131625
chr3R:15562000-15562999	-0.131764
chr3R:21409000-21409999	-0.131895
chr2R:15078500-15079499	-0.132056
chr3R:17824500-17825499	-0.132166
chr3R:17418500-17419499	-0.132223
chrX:5244500-5245499	-0.132551
chr2R:10516000-10516999	-0.132707
chrX:4350500-4351499	-0.132894
chr2L:13035000-13035999	-0.133259
chr2R:4535000-4535999	-0.133479
chr2L:11488000-11488999	-0.134179
chrX:14605500-14606499	-0.134322
chr2L:6697500-6698499	-0.134499
chr3L:10781500-10782499	-0.134592
chr3R:27763000-27763999	-0.134666
chr2R:5634500-5635499	-0.13478
chr3R:2559500-2560499	-0.134908
chr2L:10868500-10869499	-0.135671
chrX:20178000-20178999	-0.135736
chr2L:2616500-2617499	-0.135911
chrX:2449500-2450499	-0.136169
chrX:12620500-12621499	-0.136308
chrUextra:24253000-24253999	-0.13634
chr2L:3741500-3742499	-0.136732
chrX:15543000-15543999	-0.137093
chr2L:19997000-19997999	-0.137484
chr3L:1990000-1990999	-0.138472
chr3R:3897500-3898499	-0.138554
chr3L:5195500-5196499	-0.138879
chr3L:9039000-9039999	-0.139122
chrX:11421000-11421999	-0.139137
chrX:4953500-4954499	-0.13929
chr2R:11019500-11020499	-0.139329
chrX:18021500-18022499	-0.139523
chr2R:3258500-3259499	-0.139549
chr3R:2137500-2138499	-0.139751
chr2R:9080500-9081499	-0.13983
chr3L:15371500-15372499	-0.139974
chr3R:6904000-6904999	-0.140005
chr2L:1479500-1480499	-0.14001
chrX:4818500-4819499	-0.140323
chrUextra:24160000-24160999	-0.140519
chr2L:18332000-18332999	-0.141137
chr2R:6887500-6888499	-0.141153
chr2R:16344000-16344999	-0.141311
chr3L:14317000-14317999	-0.141401
chr3L:16828500-16829499	-0.141512
chr3R:18910000-18910999	-0.141668
chr2R:9002500-9003499	-0.141682
chr2R:3795000-3795999	-0.141811
chrX:10541500-10542499	-0.141826
chr2R:5183500-5184499	-0.141964
chr2L:14458000-14458999	-0.14217
chr3R:26658000-26658999	-0.142704
chr2R:15794000-15794999	-0.142731
chrX:9192500-9193499	-0.143705
chrX:4817000-4817999	-0.143979
chr3L:7821500-7822499	-0.144088
chrX:14863000-14863999	-0.144843
chr2L:20044500-20045499	-0.145145
chrX:4367500-4368499	-0.145151
chr3R:16612000-16612999	-0.145282
chrX:8456000-8456999	-0.145358
chr3R:22642500-22643499	-0.14607
chr2L:6150000-6150999	-0.14633
chrX:1872500-1873499	-0.146564
chr3L:14389500-14390499	-0.147918
chrX:3944500-3945499	-0.148065
chr3R:9688000-9688999	-0.148467
chr2L:15701500-15702499	-0.149031
chr2R:13736000-13736999	-0.149401
chr3L:19025500-19026499	-0.149411
chr2R:7445000-7445999	-0.149413
chr3R:20287500-20288499	-0.149527
chrX:6333500-6334499	-0.14987
chr2L:3999500-4000499	-0.149918
chr3R:20552000-20552999	-0.149926
chr3L:13136500-13137499	-0.150196
chr2R:15901500-15902499	-0.150287
chr2L:7518000-7518999	-0.150559
chr3R:3604000-3604999	-0.151049
chr3R:10812000-10812999	-0.151138
chrX:12707500-12708499	-0.151339
chr3L:2643500-2644499	-0.151427
chr3L:771500-772499	-0.151724
chr2R:7887500-7888499	-0.151817
chr3L:3141500-3142499	-0.151878
chr2L:20589000-20589999	-0.151908
chr2L:18417500-18418499	-0.152188
chr3R:22242500-22243499	-0.152199
chrUextra:23536000-23536999	-0.152339
chr2R:15085000-15085999	-0.152441
chr2L:9048500-9049499	-0.152871
chrX:20700000-20700999	-0.153035
chr2R:16667500-16668499	-0.153766
chr2R:11795500-11796499	-0.153779
chr2R:16990500-16991499	-0.154244
chr2R:15211000-15211999	-0.154292
chr3L:12476500-12477499	-0.15447
chr2L:13319500-13320499	-0.154595
chr2L:14145500-14146499	-0.154922
chr3R:13248500-13249499	-0.155204
chr2L:2347500-2348499	-0.155235
chr3L:16756500-16757499	-0.155328
chr4:999500-1000499	-0.155371
chrX:19067000-19067999	-0.155416
chr2L:18752000-18752999	-0.155449
chrX:6274500-6275499	-0.155706
chrX:17213000-17213999	-0.155744
chr2L:18933500-18934499	-0.155936
chr2R:12971000-12971999	-0.155945
chrX:9916500-9917499	-0.156165
chr3L:3756000-3756999	-0.156199
chr2L:9666500-9667499	-0.156278
chr2R:11957000-11957999	-0.156499
chr2L:16653000-16653999	-0.156607
chr3R:15146500-15147499	-0.156701
chr2R:15927000-15927999	-0.156872
chr3L:1359500-1360499	-0.156944
chr2L:7269500-7270499	-0.156967
chr3R:10125000-10125999	-0.157112
chr3R:20638000-20638999	-0.157153
chr3R:16015000-16015999	-0.157381
chr3R:18993000-18993999	-0.157493
chrUextra:7923500-7924499	-0.157837
chr3R:17606000-17606999	-0.157968
chrX:19186000-19186999	-0.157983
chr3L:22141500-22142499	-0.158111
chr3R:20008000-20008999	-0.158139
chrX:10900500-10901499	-0.15823
chrX:17432000-17432999	-0.158245
chr3R:18909500-18910499	-0.158734
chr2L:2186000-2186999	-0.15884
chr3R:4275000-4275999	-0.159035
chr3L:4099500-4100499	-0.159547
chrX:20204500-20205499	-0.159796
chr2L:11926000-11926999	-0.159848
chr3R:17758000-17758999	-0.160265
chrX:16031000-16031999	-0.161165
chrX:13839500-13840499	-0.161571
chr3R:4367500-4368499	-0.161574
chr2L:20044000-20044999	-0.161668
chrX:18520000-18520999	-0.161751
chr3L:5808000-5808999	-0.162228
chr2L:3448000-3448999	-0.162664
chr3L:16648500-16649499	-0.162725
chr3L:4099000-4099999	-0.162796
chr3R:15185500-15186499	-0.163263
chr2L:12509000-12509999	-0.163537
chr3L:14458000-14458999	-0.164166
chr2R:9503000-9503999	-0.164251
chr3R:5685000-5685999	-0.164364
chr3L:14640000-14640999	-0.164532
chr3R:17469500-17470499	-0.16456
chr2L:4012000-4012999	-0.164883
chr2L:12855500-12856499	-0.165006
chr2L:4351500-4352499	-0.165281
chr3L:814500-815499	-0.165579
chr3R:24950000-24950999	-0.165714
chr2L:7290000-7290999	-0.165771
chrX:11399000-11399999	-0.166092
chr3R:26129500-26130499	-0.166202
chr3R:14998000-14998999	-0.166581
chr3R:3157000-3157999	-0.166781
chrU:7834000-7834999	-0.166822
chr3R:15891000-15891999	-0.166957
chrX:15515500-15516499	-0.167327
chr3R:4402500-4403499	-0.16748
chr3L:16967000-16967999	-0.167503
chr3L:21052500-21053499	-0.167822
chr2R:13784500-13785499	-0.167891
chr2L:619000-619999	-0.167986
chrX:17608500-17609499	-0.168064
chrX:7409000-7409999	-0.168169
chr3L:12447000-12447999	-0.168515
chr3R:7177500-7178499	-0.168538
chr3R:17425500-17426499	-0.168792
chrX:19325500-19326499	-0.169122
chr2R:7984500-7985499	-0.169246
chrM:9500-10499	-0.16926
chr3L:15311000-15311999	-0.169603
chr2R:11514500-11515499	-0.169653
chrX:17619000-17619999	-0.169969
chrX:18663500-18664499	-0.16999
chr3L:10122000-10122999	-0.170078
chrX:10408500-10409499	-0.170747
chr2L:9531500-9532499	-0.170845
chr2L:18333000-18333999	-0.170982
chr2R:1348000-1348999	-0.17134
chr2L:9149500-9150499	-0.171553
chrX:17765000-17765999	-0.17164
chr3R:7322500-7323499	-0.171703
chr3L:10796000-10796999	-0.171722
chr3L:16733500-16734499	-0.172234
chr2R:19145500-19146499	-0.17232
chrX:8254500-8255499	-0.172504
chrX:19263500-19264499	-0.172568
chr3R:9758500-9759499	-0.17268
chr3R:19069000-19069999	-0.172942
chrX:4636000-4636999	-0.172988
chr3L:5255000-5255999	-0.173077
chr2R:4472000-4472999	-0.173122
chr2L:20471000-20471999	-0.173239
chr3L:8679000-8679999	-0.173395
chrX:19430000-19430999	-0.17506
chr3R:1750000-1750999	-0.175066
chr2R:8363000-8363999	-0.175463
chr2L:4054000-4054999	-0.175562
chr2L:14316000-14316999	-0.175662
chr3R:2228500-2229499	-0.175844
chr3L:13084500-13085499	-0.17603
chrX:17281000-17281999	-0.176058
chr2L:12620500-12621499	-0.176245
chr2L:12495500-12496499	-0.176551
chr2L:13628000-13628999	-0.176665
chr2R:15593000-15593999	-0.176716
chr2L:494000-494999	-0.176747
chr2L:10563000-10563999	-0.176855
chrX:3579000-3579999	-0.177129
chrU:7193500-7194499	-0.177582
chrX:17286000-17286999	-0.177674
chr2L:19856500-19857499	-0.177791
chrX:7280000-7280999	-0.177902
chr3R:17407000-17407999	-0.177942
chr2R:7451500-7452499	-0.178013
chr3L:12893000-12893999	-0.178281
chr3L:13288500-13289499	-0.178394
chrX:8156500-8157499	-0.178483
chrX:7293000-7293999	-0.178683
chr3R:4704000-4704999	-0.178923
chr2R:21102500-21103499	-0.179184
chr2R:11127500-11128499	-0.179726
chr3R:6969000-6969999	-0.17974
chr3R:24040000-24040999	-0.179853
chr2L:13752000-13752999	-0.18017
chr2L:13034500-13035499	-0.180333
chr3R:6305500-6306499	-0.18036
chr3R:20094500-20095499	-0.180961
chr2L:617000-617999	-0.181063
chr3L:71000-71999	-0.181124
chr3R:6816500-6817499	-0.181584
chr3R:8917000-8917999	-0.181604
chrU:7997000-7997999	-0.181742
chr2L:4374500-4375499	-0.181863
chr3R:18722000-18722999	-0.182112
chr2L:17697500-17698499	-0.182117
chr3L:13296500-13297499	-0.182212
chrU:999500-1000499	-0.182224
chr2L:9365000-9365999	-0.18229
chr3R:19634000-19634999	-0.182372
chr3L:17272000-17272999	-0.182474
chr3R:2381500-2382499	-0.182519
chr3R:12488000-12488999	-0.182559
chr3R:9863500-9864499	-0.183081
chr2L:19623500-19624499	-0.1831
chr3L:9287500-9288499	-0.183288
chrX:2878000-2878999	-0.183418
chrUextra:27735000-27735999	-0.183537
chrX:9508000-9508999	-0.183687
chrX:8434500-8435499	-0.183762
chrX:14849500-14850499	-0.184125
chr2L:1242500-1243499	-0.184142
chr3L:3786000-3786999	-0.184277
chr3L:3098000-3098999	-0.184699
chr3L:6836500-6837499	-0.185491
chr3R:7939000-7939999	-0.185557
chr2R:16324500-16325499	-0.185622
chrU:9998000-9998999	-0.18564
chr3R:26101000-26101999	-0.185766
chr3L:18830500-18831499	-0.186065
chr3L:9641000-9641999	-0.186106
chr2L:6847500-6848499	-0.186198
chr2R:19226500-19227499	-0.186606
chr2L:21947000-21947999	-0.186799
chrX:12708000-12708999	-0.186983
chr3R:20551500-20552499	-0.187212
chr3L:6615500-6616499	-0.1874
chr3R:24909500-24910499	-0.187475
chr3R:7745500-7746499	-0.188217
chr3L:19218500-19219499	-0.188218
chrX:21277000-21277999	-0.188362
chrX:17666000-17666999	-0.18861
chr3R:10511500-10512499	-0.188616
chr2R:16471000-16471999	-0.188643
chr3R:6180000-6180999	-0.188955
chr2L:18418500-18419499	-0.189225
chr2L:5738000-5738999	-0.189311
chr3L:17986500-17987499	-0.189483
chr2L:9124500-9125499	-0.189664
chr3R:23548500-23549499	-0.190003
chr3R:11800500-11801499	-0.190025
chr3R:27681000-27681999	-0.190226
chr3R:14642500-14643499	-0.190552
chrX:15076500-15077499	-0.190715
chr3L:6833000-6833999	-0.190913
chr2R:15309000-15309999	-0.19103
chrX:9656000-9656999	-0.191702
chr2R:8432000-8432999	-0.191726
chr2R:6582500-6583499	-0.191753
chr3R:27342000-27342999	-0.191792
chr2L:3496000-3496999	-0.192095
chr2L:4143500-4144499	-0.192386
chr3R:27317500-27318499	-0.192615
chr3L:728000-728999	-0.192622
chr3R:4963500-4964499	-0.192751
chr3L:10954000-10954999	-0.192793
chr3L:2506000-2506999	-0.193014
chr2L:8758500-8759499	-0.193145
chr3R:21231500-21232499	-0.193356
chr3R:9274500-9275499	-0.193598
chr3L:3434000-3434999	-0.193724
chr3L:15909500-15910499	-0.193743
chr3R:2419500-2420499	-0.194249
chr2L:14673000-14673999	-0.194302
chr2R:6460500-6461499	-0.194326
chr3R:27528000-27528999	-0.194803
chr3R:17717500-17718499	-0.194839
chrX:10063500-10064499	-0.194856
chr3R:26544000-26544999	-0.194922
chr3L:8873500-8874499	-0.195183
chr3L:10558500-10559499	-0.19549
chr3R:13187000-13187999	-0.195717
chrX:1305500-1306499	-0.19577
chr2R:16855000-16855999	-0.195879
chr3L:17772500-17773499	-0.195897
chr2L:16486000-16486999	-0.195976
chr3R:2234500-2235499	-0.196265
chr2L:996500-997499	-0.196267
chr2R:13547000-13547999	-0.196434
chrX:15261500-15262499	-0.196753
chr2R:4701000-4701999	-0.197013
chr3R:13643500-13644499	-0.197382
chr3R:18852500-18853499	-0.19745
chr3R:17476000-17476999	-0.197941
chr3L:9755500-9756499	-0.19821
chr2R:15543500-15544499	-0.198282
chrX:18520500-18521499	-0.198457
chr3L:19756000-19756999	-0.198484
chrX:5783500-5784499	-0.198492
chr2L:1553000-1553999	-0.19858
chr3R:4330500-4331499	-0.198674
chr2R:17390000-17390999	-0.198692
chr3R:23250000-23250999	-0.198731
chr3R:13354000-13354999	-0.19883
chrX:6280500-6281499	-0.198836
chr2L:12520500-12521499	-0.198988
chrX:2658500-2659499	-0.199258
chr2L:14661500-14662499	-0.199525
chr2L:10108500-10109499	-0.199559
chr3L:12961000-12961999	-0.199647
chrU:5588000-5588999	-0.199914
chr3L:18417000-18417999	-0.200252
chr2R:15922000-15922999	-0.200332
chr3R:6926000-6926999	-0.20035
chrX:2934000-2934999	-0.200453
chr2R:15927500-15928499	-0.200469
chr3L:5224000-5224999	-0.200498
chr3R:18052500-18053499	-0.200605
chr2RHet:892000-892999	-0.200697
chrX:15101500-15102499	-0.200813
chr3L:6803500-6804499	-0.200848
chr2L:6522000-6522999	-0.201121
chr3L:10432000-10432999	-0.201392
chr3R:15890500-15891499	-0.20141
chr2R:4181500-4182499	-0.20157
chr3L:18829000-18829999	-0.201652
chrX:8970500-8971499	-0.201802
chr3L:3450000-3450999	-0.202111
chrX:15588500-15589499	-0.202152
chr3R:27807500-27808499	-0.202281
chrX:13252000-13252999	-0.202425
chr3L:12860000-12860999	-0.202467
chrUextra:24693000-24693999	-0.202765
chrX:1743000-1743999	-0.202814
chr3L:12279500-12280499	-0.20298
chr2L:10563500-10564499	-0.20352
chr3L:21764500-21765499	-0.203868
chr3R:4855500-4856499	-0.203914
chr2L:7516000-7516999	-0.204085
chr2L:9530000-9530999	-0.204165
chr3R:17717000-17717999	-0.20445
chr3R:24542500-24543499	-0.204646
chr3R:4950500-4951499	-0.204828
chr3R:6384000-6384999	-0.205034
chrX:9429500-9430499	-0.205231
chr2R:19548500-19549499	-0.205399
chrX:8650000-8650999	-0.205769
chr2L:7392500-7393499	-0.205794
chr3R:2076500-2077499	-0.205957
chr2L:637500-638499	-0.205975
chr3R:15414000-15414999	-0.20606
chr3L:10843500-10844499	-0.206332
chr3L:5780000-5780999	-0.20634
chrX:18147000-18147999	-0.206397
chr3L:3568000-3568999	-0.206422
chrX:1742500-1743499	-0.206893
chr3R:13909000-13909999	-0.207155
chr2R:19773000-19773999	-0.207314
chr3R:5804500-5805499	-0.207369
chrX:4491500-4492499	-0.207403
chrX:10395500-10396499	-0.207643
chr2L:2510000-2510999	-0.207808
chr2L:9588000-9588999	-0.207838
chrX:3944000-3944999	-0.207857
chrX:4088000-4088999	-0.207876
chr3L:12938500-12939499	-0.208046
chr3L:21222500-21223499	-0.208125
chr2L:7934500-7935499	-0.208336
chr2R:5217500-5218499	-0.208621
chr2R:12523000-12523999	-0.209014
chrX:2858500-2859499	-0.209883
chr2L:11485000-11485999	-0.210113
chrX:854500-855499	-0.210149
chrX:11396000-11396999	-0.210387
chrX:17302000-17302999	-0.210557
chr2R:6804000-6804999	-0.210612
chr2L:4261500-4262499	-0.210737
chr2R:19670000-19670999	-0.211368
chr2R:6059000-6059999	-0.211392
chr3R:7525000-7525999	-0.211507
chr3L:8812000-8812999	-0.211765
chr3L:16460000-16460999	-0.211839
chrX:20236500-20237499	-0.212027
chr3L:14558500-14559499	-0.212135
chrUextra:27438000-27438999	-0.212845
chr2R:2405500-2406499	-0.212887
chrX:18161500-18162499	-0.212998
chr2R:10954000-10954999	-0.213019
chr3L:14481000-14481999	-0.213172
chr2R:6740000-6740999	-0.213176
chrX:22188500-22189499	-0.213195
chr2L:16064500-16065499	-0.213278
chr2L:13465500-13466499	-0.213287
chr2L:9969000-9969999	-0.213298
chr3L:3562500-3563499	-0.213306
chr3L:13255500-13256499	-0.213775
chr2R:19215500-19216499	-0.213798
chr2L:520000-520999	-0.21399
chr2R:2849000-2849999	-0.214148
chr3R:9994000-9994999	-0.214312
chr2R:16706000-16706999	-0.214429
chr3L:18956500-18957499	-0.214648
chr3L:10513000-10513999	-0.214902
chr2L:6168000-6168999	-0.214981
chr2L:9096500-9097499	-0.215103
chr3R:19245000-19245999	-0.215251
chr2L:989000-989999	-0.21553
chr3R:13671500-13672499	-0.215652
chr3R:21522000-21522999	-0.215656
chr2L:12204000-12204999	-0.215682
chr3L:5095500-5096499	-0.215751
chr2L:1628500-1629499	-0.215792
chr3R:19352000-19352999	-0.216024
chr2L:15316500-15317499	-0.216272
chr2R:3192000-3192999	-0.216689
chrX:17624500-17625499	-0.216751
chr2L:5646500-5647499	-0.216759
chr2L:16256000-16256999	-0.216759
chr2L:20594000-20594999	-0.217229
chr3R:4978000-4978999	-0.217728
chr3R:9722500-9723499	-0.217882
chrX:16004000-16004999	-0.218534
chr3L:10290000-10290999	-0.218551
chr2R:12294000-12294999	-0.218884
chrX:603500-604499	-0.218943
chrX:4320500-4321499	-0.219106
chr3R:26121000-26121999	-0.21916
chr3R:21843500-21844499	-0.219183
chr2R:17027500-17028499	-0.219297
chr2L:20247000-20247999	-0.219303
chr3R:2373500-2374499	-0.219579
chr2R:20186500-20187499	-0.219615
chr3R:26544500-26545499	-0.219627
chr3R:22020500-22021499	-0.220543
chr2L:19880500-19881499	-0.220606
chrX:9240500-9241499	-0.220715
chr2L:14457500-14458499	-0.220798
chr3L:6807500-6808499	-0.22143
chr3R:21402000-21402999	-0.221546
chr3R:4285000-4285999	-0.221654
chr2R:10690000-10690999	-0.221756
chrUextra:25224000-25224999	-0.221992
chr2R:20171000-20171999	-0.222106
chr3R:19216000-19216999	-0.222853
chrX:17936000-17936999	-0.222934
chrX:1302500-1303499	-0.223037
chrX:790000-790999	-0.223129
chr3L:21646500-21647499	-0.223519
chr2R:10949000-10949999	-0.223645
chr2R:16082000-16082999	-0.223746
chr2L:12933000-12933999	-0.223795
chr2L:18728000-18728999	-0.223797
chrX:4816500-4817499	-0.223953
chr3R:1942000-1942999	-0.224142
chr2R:15582000-15582999	-0.224228
chrX:6357500-6358499	-0.224268
chr2L:1811500-1812499	-0.224306
chr2L:14673500-14674499	-0.224418
chr2R:19179000-19179999	-0.224627
chr2R:8430000-8430999	-0.22476
chr2L:15509000-15509999	-0.224877
chrX:10705500-10706499	-0.225027
chr3R:2625500-2626499	-0.225133
chr3L:12315500-12316499	-0.225141
chrX:12127500-12128499	-0.22528
chr2R:4557000-4557999	-0.225283
chr2R:12583000-12583999	-0.225477
chr3R:13644500-13645499	-0.22595
chr2L:17278500-17279499	-0.226127
chr3R:13893000-13893999	-0.226394
chrX:13461500-13462499	-0.226484
chr2R:20164000-20164999	-0.226664
chr3R:4511000-4511999	-0.227008
chr3R:27349500-27350499	-0.227133
chr3L:296000-296999	-0.227169
chrX:3340500-3341499	-0.227308
chr2L:675500-676499	-0.227392
chr2L:12478500-12479499	-0.227645
chr2R:15793500-15794499	-0.22798
chr2R:18338000-18338999	-0.228198
chr2R:5017500-5018499	-0.228253
chr3R:1152500-1153499	-0.228294
chrX:18371500-18372499	-0.228329
chr2R:12337500-12338499	-0.22849
chr3R:4987500-4988499	-0.228577
chr3L:10121500-10122499	-0.228797
chr3L:10333000-10333999	-0.228876
chr2R:15073500-15074499	-0.229
chr3R:23722500-23723499	-0.229021
chr3L:2861000-2861999	-0.229125
chr2L:16085000-16085999	-0.229286
chr2L:7216000-7216999	-0.229411
chr2R:20783500-20784499	-0.22964
chrX:568500-569499	-0.229708
chr3L:17492500-17493499	-0.229847
chr3L:5620500-5621499	-0.230001
chrX:20620000-20620999	-0.23022
chr3R:7076000-7076999	-0.230263
chr3L:9495500-9496499	-0.230299
chr2R:10316500-10317499	-0.230511
chrUextra:16502000-16502999	-0.230517
chr3L:19196000-19196999	-0.230621
chrX:244500-245499	-0.230731
chrX:2691000-2691999	-0.230814
chrX:555000-555999	-0.230834
chr2R:15037500-15038499	-0.230955
chr3L:17229500-17230499	-0.231083
chr3R:5743000-5743999	-0.231159
chr3R:27152500-27153499	-0.231176
chr2L:16087500-16088499	-0.231408
chr2L:10546500-10547499	-0.231754
chrX:15097500-15098499	-0.231795
chr3R:15341500-15342499	-0.231958
chr2L:1771500-1772499	-0.232212
chrX:2305000-2305999	-0.232611
chr2R:17757000-17757999	-0.232684
chr2L:9513500-9514499	-0.232729
chr3R:5739000-5739999	-0.23284
chrX:20450500-20451499	-0.232914
chr3R:17007000-17007999	-0.232981
chrX:20380000-20380999	-0.2331
chr3R:9244000-9244999	-0.23324
chrX:2855000-2855999	-0.233281
chr2L:14209500-14210499	-0.233336
chrX:11633000-11633999	-0.233525
chrX:16477500-16478499	-0.233796
chr3L:19328500-19329499	-0.234341
chrX:2928000-2928999	-0.234373
chr3R:14525000-14525999	-0.234489
chr3R:23668000-23668999	-0.234613
chrX:2698000-2698999	-0.234873
chr2R:8986500-8987499	-0.234904
chr3R:18622500-18623499	-0.235124
chr2L:20366000-20366999	-0.23514
chr2R:4535500-4536499	-0.235221
chrX:5041500-5042499	-0.235267
chr2L:18870000-18870999	-0.235267
chr3R:25403500-25404499	-0.235271
chr3L:15910000-15910999	-0.235368
chr2L:18189000-18189999	-0.23537
chrX:5749500-5750499	-0.235473
chr2R:15209500-15210499	-0.235493
chr3L:13790000-13790999	-0.235729
chrX:9507500-9508499	-0.235757
chr3L:5380000-5380999	-0.235819
chr3R:6196500-6197499	-0.235866
chr3R:23949000-23949999	-0.235958
chr2L:19936500-19937499	-0.236033
chr3L:6665000-6665999	-0.236051
chr2L:17211000-17211999	-0.236445
chr2R:11710000-11710999	-0.236484
chr2L:17636500-17637499	-0.236527
chr3R:15714500-15715499	-0.236559
chr2R:4182500-4183499	-0.236638
chr2R:3317000-3317999	-0.236752
chrX:18304500-18305499	-0.236894
chr2R:6633000-6633999	-0.236936
chr3R:15339000-15339999	-0.237005
chr3L:1069000-1069999	-0.237093
chrX:14600500-14601499	-0.237103
chr2L:3840500-3841499	-0.237172
chr2L:10613500-10614499	-0.237172
chr3R:3863500-3864499	-0.237184
chr3R:13640000-13640999	-0.237233
chrX:10176500-10177499	-0.237445
chrX:4745500-4746499	-0.237459
chr2L:15316000-15316999	-0.237561
chrX:10698000-10698999	-0.237649
chr3L:2437500-2438499	-0.237716
chr3R:4932500-4933499	-0.237895
chrX:21111500-21112499	-0.237913
chr2R:8384000-8384999	-0.237927
chr2R:3319500-3320499	-0.238142
chr3L:3529000-3529999	-0.238149
chrX:347000-347999	-0.238261
chr3R:15122500-15123499	-0.23847
chr3R:18903500-18904499	-0.238596
chr3R:10311000-10311999	-0.238783
chr3L:21033500-21034499	-0.238794
chr3R:5798500-5799499	-0.238934
chrX:3050500-3051499	-0.238972
chr2R:2436500-2437499	-0.238978
chrX:14508000-14508999	-0.239037
chrX:5173000-5173999	-0.239038
chrX:2465000-2465999	-0.239328
chr3R:2707000-2707999	-0.23939
chr3R:18077500-18078499	-0.239581
chr3L:19662500-19663499	-0.239603
chr3R:17638000-17638999	-0.239612
chr2L:7150500-7151499	-0.239693
chrX:15443500-15444499	-0.239696
chr2L:11966500-11967499	-0.239748
chrX:20477000-20477999	-0.23985
chr2R:17740500-17741499	-0.239929
chr3R:2870500-2871499	-0.240142
chr3L:16555500-16556499	-0.240184
chrX:1872000-1872999	-0.24035
chr3L:11524500-11525499	-0.240457
chr2R:20254500-20255499	-0.24051
chrX:8892000-8892999	-0.240675
chr3R:10300500-10301499	-0.240812
chr3R:9380000-9380999	-0.241049
chr3R:25041500-25042499	-0.241099
chr3R:19796000-19796999	-0.241593
chrX:17244000-17244999	-0.241814
chr2L:9513000-9513999	-0.242176
chrX:22293500-22294499	-0.242342
chrX:7064500-7065499	-0.242355
chrX:15452000-15452999	-0.242439
chr2R:4707500-4708499	-0.242727
chrX:2795500-2796499	-0.243062
chr2R:2406000-2406999	-0.243067
chr3R:15154500-15155499	-0.243108
chr2L:18333500-18334499	-0.243169
chr3L:4120000-4120999	-0.24317
chr2R:17463000-17463999	-0.24317
chr2R:16685500-16686499	-0.243172
chr3L:15712500-15713499	-0.243229
chr2L:15209500-15210499	-0.24325
chr3L:16504500-16505499	-0.243262
chr3R:9963000-9963999	-0.243531
chr3L:18317000-18317999	-0.243595
chr3R:25177000-25177999	-0.243639
chrX:17684000-17684999	-0.243686
chr2R:11991500-11992499	-0.243782
chr2L:18343500-18344499	-0.243844
chr3R:1885000-1885999	-0.243872
chr3L:4698500-4699499	-0.243874
chrX:18242500-18243499	-0.244205
chr2L:14150000-14150999	-0.244327
chr2L:19863000-19863999	-0.244379
chrX:5881500-5882499	-0.244392
chr3L:5100500-5101499	-0.244438
chrX:9628000-9628999	-0.244478
chr2R:11795000-11795999	-0.244639
chr3R:12498000-12498999	-0.244816
chr2R:9083000-9083999	-0.244881
chr3R:21980500-21981499	-0.244934
chr2L:20888500-20889499	-0.245165
chr3R:10108000-10108999	-0.245429
chr2R:17332000-17332999	-0.245464
chr3L:8648500-8649499	-0.245474
chr3R:3544500-3545499	-0.245621
chr3R:2026000-2026999	-0.245654
chr3L:21001000-21001999	-0.245714
chr3L:3971500-3972499	-0.245916
chr3L:19197500-19198499	-0.246003
chrX:5752000-5752999	-0.246118
chr3L:21016500-21017499	-0.246221
chrX:4503000-4503999	-0.246423
chr3L:4986500-4987499	-0.246766
chrX:15584500-15585499	-0.246842
chr3R:7370500-7371499	-0.246856
chr3R:20375500-20376499	-0.247125
chr2L:591000-591999	-0.24723
chr2R:13729500-13730499	-0.247267
chr3L:7619500-7620499	-0.247546
chrU:1044000-1044999	-0.247567
chr2L:12888000-12888999	-0.247614
chrX:12819000-12819999	-0.247637
chr3L:3569000-3569999	-0.247731
chr3L:9988500-9989499	-0.247747
chrX:17017500-17018499	-0.247816
chr3R:6947500-6948499	-0.247985
chr3L:17026500-17027499	-0.248065
chr2R:8670500-8671499	-0.248066
chr3R:26378500-26379499	-0.248087
chrUextra:17790000-17790999	-0.24813
chr3R:9731000-9731999	-0.248369
chrX:1388500-1389499	-0.248402
chr3R:4955500-4956499	-0.248501
chrX:3616500-3617499	-0.248636
chr2R:9005500-9006499	-0.248722
chr3R:3797000-3797999	-0.248839
chr3R:26058500-26059499	-0.248908
chr3R:23270000-23270999	-0.248934
chrX:19185500-19186499	-0.249047
chr2L:3343500-3344499	-0.249402
chr2L:21876000-21876999	-0.249469
chr3L:14242500-14243499	-0.249504
chrX:15542500-15543499	-0.249542
chr3L:8324000-8324999	-0.249654
chr2R:8609500-8610499	-0.249699
chr3R:3129000-3129999	-0.249752
chr2L:3739000-3739999	-0.249846
chr3R:7442000-7442999	-0.24985
chr2R:8952500-8953499	-0.249875
chr3R:5128500-5129499	-0.249908
chr3R:27763500-27764499	-0.250309
chr3R:16746500-16747499	-0.250413
chr3L:6839000-6839999	-0.25049
chr3R:9996500-9997499	-0.250743
chr3L:8877000-8877999	-0.251033
chr3R:2490500-2491499	-0.251488
chr3R:11467000-11467999	-0.251714
chr3L:17170000-17170999	-0.252069
chrX:9985000-9985999	-0.252319
chr3R:19129000-19129999	-0.252348
chrX:19053500-19054499	-0.252552
chrX:20389000-20389999	-0.252671
chr2R:20748500-20749499	-0.252789
chr2R:3144000-3144999	-0.253013
chr2L:13591000-13591999	-0.253248
chr3R:5905500-5906499	-0.253274
chrX:13766500-13767499	-0.253483
chrX:14345000-14345999	-0.253564
chr3L:14417000-14417999	-0.253756
chr3R:4925500-4926499	-0.253792
chr3R:1727500-1728499	-0.254032
chr2R:7066500-7067499	-0.25415
chr2L:7652000-7652999	-0.254203
chr2L:3816000-3816999	-0.254362
chrX:11151000-11151999	-0.25438
chr3R:13951500-13952499	-0.254551
chrX:999500-1000499	-0.254746
chrX:17683500-17684499	-0.254906
chr3R:2662500-2663499	-0.254945
chr2R:11562000-11562999	-0.255409
chr3R:17476500-17477499	-0.255451
chrX:11393000-11393999	-0.25548
chr2L:8548500-8549499	-0.255646
chr3L:18410500-18411499	-0.255917
chr3R:3983000-3983999	-0.255965
chr3L:13194000-13194999	-0.256146
chr2L:11168000-11168999	-0.256241
chr3R:23881000-23881999	-0.256376
chr2R:8120000-8120999	-0.25641
chrX:13481500-13482499	-0.256472
chrUextra:9185500-9186499	-0.256478
chr3R:2703000-2703999	-0.256498
chr2R:16721500-16722499	-0.25667
chr3L:6821500-6822499	-0.25684
chr2L:16845000-16845999	-0.256919
chr3R:24176500-24177499	-0.256957
chrX:11537000-11537999	-0.25696
chr3R:5759000-5759999	-0.257123
chr3L:2842500-2843499	-0.25718
chrX:14852000-14852999	-0.257346
chr2L:17041500-17042499	-0.257395
chr3R:12994500-12995499	-0.25749
chrX:6860500-6861499	-0.257499
chr3R:27725000-27725999	-0.257869
chr3L:22384500-22385499	-0.257945
chr3L:10339000-10339999	-0.257957
chr2R:3905000-3905999	-0.258027
chr2R:2983500-2984499	-0.258071
chr3L:2999500-3000499	-0.258078
chr2R:10301500-10302499	-0.258331
chr2R:18652500-18653499	-0.258561
chrX:5460000-5460999	-0.258946
chr3R:22090000-22090999	-0.258964
chr2L:848000-848999	-0.259129
chr3R:11861000-11861999	-0.259234
chr2R:3508000-3508999	-0.259344
chrU:217000-217999	-0.259518
chr3R:19270500-19271499	-0.259525
chrX:17414000-17414999	-0.259668
chr3L:1582000-1582999	-0.259685
chr2L:1095000-1095999	-0.259985
chr3L:6662500-6663499	-0.260012
chr3R:4382500-4383499	-0.260054
chr2L:8145500-8146499	-0.260104
chrX:3203500-3204499	-0.260276
chr2R:5903500-5904499	-0.260299
chr3R:11833000-11833999	-0.260323
chr2L:17207500-17208499	-0.260591
chr3L:9558000-9558999	-0.260691
chr3R:13425500-13426499	-0.260854
chr2L:7274000-7274999	-0.26123
chrX:2459500-2460499	-0.261241
chrX:6280000-6280999	-0.261343
chr3L:5822000-5822999	-0.261399
chrX:11681000-11681999	-0.261453
chrX:14345500-14346499	-0.261551
chr2R:19202000-19202999	-0.261553
chrX:6838000-6838999	-0.261685
chr2R:11506000-11506999	-0.261804
chr2L:5411000-5411999	-0.26192
chr3R:12762000-12762999	-0.262059
chrX:10660500-10661499	-0.262068
chrX:7264000-7264999	-0.262084
chr2R:16488500-16489499	-0.262101
chr2R:16045500-16046499	-0.262202
chr2R:10598000-10598999	-0.262295
chr2R:4701500-4702499	-0.262505
chr2R:3022000-3022999	-0.262523
chrUextra:108000-108999	-0.262544
chrX:4152000-4152999	-0.262783
chr3R:8158500-8159499	-0.262804
chr2L:1812000-1812999	-0.263001
chr3L:19156500-19157499	-0.263419
chr2L:6314000-6314999	-0.26365
chrX:11516500-11517499	-0.263695
chr2R:19454500-19455499	-0.263719
chr3R:710000-710999	-0.263753
chrX:21923000-21923999	-0.263874
chr2R:10109000-10109999	-0.264047
chr3R:25250500-25251499	-0.264186
chr3L:5267500-5268499	-0.264219
chr2L:3815500-3816499	-0.264314
chr2L:7515500-7516499	-0.264334
chr2L:16253000-16253999	-0.264357
chrU:4944000-4944999	-0.264364
chr2R:11174500-11175499	-0.264456
chr2R:2848500-2849499	-0.264474
chr3R:14969500-14970499	-0.264686
chr2L:16361000-16361999	-0.264725
chr3L:4632500-4633499	-0.264745
chr2L:1339500-1340499	-0.264912
chr2L:16593000-16593999	-0.264928
chrX:20429500-20430499	-0.265295
chr3R:26367000-26367999	-0.265401
chr3R:6578000-6578999	-0.265469
chr2R:4924500-4925499	-0.265826
chr2R:10034000-10034999	-0.266064
chr3R:10947500-10948499	-0.266166
chr3L:10122500-10123499	-0.266256
chr3L:1382500-1383499	-0.266279
chr2L:4724500-4725499	-0.266369
chrX:2413500-2414499	-0.266715
chr2R:20888500-20889499	-0.266776
chr2R:7980500-7981499	-0.266817
chr3R:16695000-16695999	-0.266962
chr3L:13741000-13741999	-0.267002
chrX:18848500-18849499	-0.267502
chr3L:15182500-15183499	-0.267507
chr3R:18391000-18391999	-0.26751
chr2R:16061000-16061999	-0.267617
chr3L:17407000-17407999	-0.267645
chrX:18728500-18729499	-0.26776
chr2R:6812500-6813499	-0.267884
chr3R:25603000-25603999	-0.267946
chrX:6308500-6309499	-0.268294
chr3L:13651000-13651999	-0.268373
chr3R:12369500-12370499	-0.268505
chr2R:12578000-12578999	-0.268694
chr2L:20571000-20571999	-0.268751
chrX:20389500-20390499	-0.268906
chrX:20770000-20770999	-0.268936
chr2L:9299500-9300499	-0.268978
chr3R:26087500-26088499	-0.269345
chr3R:5010000-5010999	-0.269366
chr3L:21102000-21102999	-0.269536
chr3L:1570000-1570999	-0.269755
chrX:2258000-2258999	-0.269836
chr3L:14865500-14866499	-0.269847
chr3L:9193000-9193999	-0.269852
chr2L:17769500-17770499	-0.270001
chr2L:10119500-10120499	-0.270016
chr2L:7594500-7595499	-0.270092
chr2R:16792000-16792999	-0.270342
chrX:20350500-20351499	-0.270475
chr3R:6937500-6938499	-0.270543
chrX:10660000-10660999	-0.270574
chr2L:13124000-13124999	-0.27064
chrX:2431500-2432499	-0.270666
chr3L:10645500-10646499	-0.270691
chr3R:6427500-6428499	-0.270811
chr2L:168500-169499	-0.271028
chr3L:2030500-2031499	-0.271076
chr2L:17900500-17901499	-0.271134
chr2L:19164000-19164999	-0.271253
chr2L:13994500-13995499	-0.271283
chr3R:21220500-21221499	-0.271371
chr3R:20670000-20670999	-0.271461
chr3R:27303500-27304499	-0.27148
chr2R:18259000-18259999	-0.271525
chrX:18808500-18809499	-0.271931
chr2R:10033500-10034499	-0.272127
chrX:12788000-12788999	-0.272149
chr2L:1965000-1965999	-0.272272
chr2L:3842500-3843499	-0.272309
chrUextra:22636500-22637499	-0.272375
chr2R:3203500-3204499	-0.272481
chr2L:2822000-2822999	-0.272488
chr3L:21252500-21253499	-0.272676
chr3R:19766000-19766999	-0.272799
chrX:20378500-20379499	-0.272922
chrX:12937500-12938499	-0.272973
chr3R:24161500-24162499	-0.272983
chrX:8833000-8833999	-0.273012
chr2R:6671500-6672499	-0.273161
chr3R:22645500-22646499	-0.273323
chr3R:13884000-13884999	-0.273761
chrX:3122000-3122999	-0.273854
chr3R:27728500-27729499	-0.273886
chr3R:21374000-21374999	-0.273933
chr2L:20471500-20472499	-0.274006
chr2R:7433000-7433999	-0.274259
chr3R:15950500-15951499	-0.27435
chr2L:4325500-4326499	-0.274421
chrX:12149000-12149999	-0.27451
chr3R:19123500-19124499	-0.274511
chrX:17849000-17849999	-0.274574
chr3L:952500-953499	-0.274609
chr2L:1757000-1757999	-0.274637
chr2R:16830000-16830999	-0.274702
chr3R:5696500-5697499	-0.274796
chr2R:18912000-18912999	-0.274909
chr2L:910000-910999	-0.27505
chr2R:7896000-7896999	-0.275109
chrUextra:27946000-27946999	-0.275135
chr3L:22603500-22604499	-0.275163
chr3L:3551000-3551999	-0.275227
chrX:17378500-17379499	-0.275443
chr3L:12572500-12573499	-0.275447
chrX:16097000-16097999	-0.275458
chr3R:26356000-26356999	-0.275546
chr3L:3856500-3857499	-0.275752
chrX:1316000-1316999	-0.275849
chr2L:7570000-7570999	-0.275972
chr2R:16066500-16067499	-0.276082
chrX:11159500-11160499	-0.276161
chr3L:22691500-22692499	-0.276175
chr3R:19795000-19795999	-0.276202
chr3L:6614500-6615499	-0.276412
chr2R:4042000-4042999	-0.276417
chrX:4745000-4745999	-0.27645
chrX:19913500-19914499	-0.276512
chr3L:13767500-13768499	-0.276608
chr2R:13876000-13876999	-0.27681
chr3L:18831000-18831999	-0.277093
chr3L:8362500-8363499	-0.277122
chr3L:6760000-6760999	-0.277158
chrX:10900000-10900999	-0.277453
chrX:6387000-6387999	-0.277527
chr2R:3440000-3440999	-0.277527
chr2R:14700000-14700999	-0.277629
chrX:12132500-12133499	-0.277691
chrX:10574500-10575499	-0.277774
chrX:18636500-18637499	-0.277781
chrX:21684500-21685499	-0.277848
chr3L:22477000-22477999	-0.277869
chr2R:6238500-6239499	-0.278135
chr2R:5305500-5306499	-0.278303
chr2R:14532500-14533499	-0.278573
chrX:18110500-18111499	-0.278575
chr3R:711500-712499	-0.278619
chr3L:634000-634999	-0.278773
chr3L:11854000-11854999	-0.278933
chr2L:17764500-17765499	-0.279001
chrX:2690500-2691499	-0.27911
chr2L:1967000-1967999	-0.279392
chr3R:21920000-21920999	-0.279544
chr2R:4237000-4237999	-0.279592
chrX:11156500-11157499	-0.27999
chr3L:21912000-21912999	-0.280099
chrX:2883500-2884499	-0.280161
chr3L:15629000-15629999	-0.280189
chr3R:19795500-19796499	-0.280203
chrX:4830500-4831499	-0.280219
chrX:22188000-22188999	-0.280485
chr2L:13882000-13882999	-0.280524
chr2L:3486500-3487499	-0.280593
chr3L:5485500-5486499	-0.280842
chr2R:1597500-1598499	-0.280955
chr3R:9781500-9782499	-0.280987
chr2R:6803500-6804499	-0.2811
chr2L:16418500-16419499	-0.281282
chr3R:26724000-26724999	-0.2815
chrX:18637000-18637999	-0.281608
chr3L:22343000-22343999	-0.281891
chr3R:14722000-14722999	-0.281945
chr3R:16142000-16142999	-0.282019
chrX:8427500-8428499	-0.28226
chr3R:929000-929999	-0.282265
chrX:6049500-6050499	-0.282349
chr3R:27048000-27048999	-0.282391
chr2L:13625500-13626499	-0.282515
chr2L:1442000-1442999	-0.282649
chr3R:2595000-2595999	-0.282725
chr2L:7216500-7217499	-0.283169
chr2L:11583500-11584499	-0.28328
chr2L:20271000-20271999	-0.283382
chr3L:12561500-12562499	-0.283402
chr2L:17302500-17303499	-0.283459
chr2R:14226500-14227499	-0.283532
chr2L:4049500-4050499	-0.283677
chr3L:18040000-18040999	-0.283778
chr3L:10220500-10221499	-0.283798
chrX:9492000-9492999	-0.284004
chrX:20377500-20378499	-0.284053
chr3L:12027000-12027999	-0.284218
chr2L:17167000-17167999	-0.284327
chr3R:1496500-1497499	-0.284339
chrX:10355500-10356499	-0.284405
chrX:14701000-14701999	-0.284439
chr3R:3375000-3375999	-0.284515
chrX:4818000-4818999	-0.284777
chr3R:853000-853999	-0.284784
chrX:11438000-11438999	-0.284926
chr3L:22168000-22168999	-0.284952
chr3R:7870000-7870999	-0.285261
chr3L:14215500-14216499	-0.285585
chr3L:22142000-22142999	-0.285653
chr3R:22089500-22090499	-0.28589
chrX:8418500-8419499	-0.285948
chr2L:637000-637999	-0.286198
chr2R:13205000-13205999	-0.286464
chr3R:11492500-11493499	-0.286671
chr3L:22099500-22100499	-0.286778
chrX:4197000-4197999	-0.286922
chr3R:4201000-4201999	-0.286923
chr3L:3568500-3569499	-0.286935
chr2R:16807000-16807999	-0.286962
chr2R:15038000-15038999	-0.287037
chrX:17819500-17820499	-0.287127
chr3R:12366500-12367499	-0.287505
chr3R:10695000-10695999	-0.287506
chr3L:19049000-19049999	-0.287591
chrX:18843000-18843999	-0.287666
chrX:14645000-14645999	-0.287705
chrX:1943500-1944499	-0.287718
chr3R:9338000-9338999	-0.287809
chr3L:2321500-2322499	-0.287815
chr3L:3098500-3099499	-0.288108
chr2R:6539500-6540499	-0.288168
chr2L:10613000-10613999	-0.288267
chrX:7061500-7062499	-0.288378
chrX:10324500-10325499	-0.288684
chr3L:20538500-20539499	-0.288892
chr3R:27277500-27278499	-0.289248
chr3L:19177500-19178499	-0.289306
chrX:11878000-11878999	-0.289336
chrX:17311500-17312499	-0.289813
chr2L:4244500-4245499	-0.290296
chr2L:5926500-5927499	-0.29061
chr2L:15949500-15950499	-0.290644
chr2L:15123000-15123999	-0.290787
chr2R:6957500-6958499	-0.290822
chr2R:12260500-12261499	-0.290846
chrX:6939500-6940499	-0.291033
chrX:5105500-5106499	-0.291366
chrX:3646000-3646999	-0.29147
chr3L:3798000-3798999	-0.291605
chr2R:4164000-4164999	-0.291978
chr3R:20551000-20551999	-0.291998
chr3R:12623000-12623999	-0.292032
chr3L:970000-970999	-0.292117
chr3R:26627000-26627999	-0.292151
chrX:4406500-4407499	-0.292196
chr3L:16480500-16481499	-0.292255
chr3L:6873000-6873999	-0.292297
chrUextra:23175000-23175999	-0.292388
chrX:4408000-4408999	-0.292501
chrX:14467000-14467999	-0.292515
chr2R:17306000-17306999	-0.292533
chr2L:19888500-19889499	-0.292686
chr3R:12255500-12256499	-0.292802
chr3L:17296000-17296999	-0.293009
chr3L:10776500-10777499	-0.29304
chr2L:8291000-8291999	-0.293078
chr2R:4164500-4165499	-0.293139
chr3L:2858000-2858999	-0.293201
chr3L:19699500-19700499	-0.293217
chr2L:5868500-5869499	-0.293402
chr2L:18913500-18914499	-0.293648
chr3R:6447500-6448499	-0.294001
chr3R:16032500-16033499	-0.294078
chr2R:16107000-16107999	-0.294223
chrX:989500-990499	-0.294331
chr2L:17382000-17382999	-0.29453
chrX:3325500-3326499	-0.294584
chr2R:4042500-4043499	-0.294595
chr3R:2817000-2817999	-0.294614
chr3R:15149000-15149999	-0.294619
chr2L:11331500-11332499	-0.294645
chrX:8865000-8865999	-0.294647
chr3L:12248000-12248999	-0.294749
chr3R:10278000-10278999	-0.294758
chr3L:21821500-21822499	-0.294901
chrX:6275000-6275999	-0.29497
chr2R:17794000-17794999	-0.294981
chr3L:10987000-10987999	-0.294984
chrU:22500-23499	-0.29504
chrX:11878500-11879499	-0.295433
chr2R:20813000-20813999	-0.295502
chr2L:5116500-5117499	-0.295656
chr2R:6246000-6246999	-0.29575
chr2L:1265000-1265999	-0.29589
chrX:16915000-16915999	-0.295915
chr2L:6795000-6795999	-0.295915
chr3R:6775000-6775999	-0.295957
chr2L:7302500-7303499	-0.295996
chr2L:605000-605999	-0.29601
chr2L:7138500-7139499	-0.296063
chr3R:23718500-23719499	-0.296163
chr2R:8674000-8674999	-0.296358
chr3R:4512500-4513499	-0.296583
chr3L:2873500-2874499	-0.296748
chr3L:14776500-14777499	-0.296782
chr2R:20188000-20188999	-0.29681
chr2L:11955000-11955999	-0.296811
chr3L:10597500-10598499	-0.29688
chrX:13461000-13461999	-0.296902
chr3L:1369500-1370499	-0.296912
chr2L:6987500-6988499	-0.296975
chr2R:6423000-6423999	-0.297182
chr2L:12190000-12190999	-0.297318
chr2R:19002500-19003499	-0.297628
chr2L:16754500-16755499	-0.297666
chr3L:22598000-22598999	-0.297723
chr2L:2162000-2162999	-0.297909
chr2L:1591000-1591999	-0.297935
chr2L:9282500-9283499	-0.297948
chr3L:7641000-7641999	-0.297956
chrX:5828500-5829499	-0.298048
chrX:15327500-15328499	-0.298049
chr2R:18382000-18382999	-0.298079
chr2R:15997000-15997999	-0.298083
chrX:1102500-1103499	-0.298292
chr2R:13514000-13514999	-0.298468
chrX:5612000-5612999	-0.298624
chrX:9669500-9670499	-0.298808
chr2L:8559000-8559999	-0.299424
chr3R:5127000-5127999	-0.299648
chr3R:2995000-2995999	-0.299687
chr3R:5941500-5942499	-0.299717
chr3L:4841500-4842499	-0.299752
chr2R:19122500-19123499	-0.300013
chr2L:19790500-19791499	-0.300118
chr2L:12233500-12234499	-0.300229
chr3L:16819000-16819999	-0.300644
chrUextra:26907000-26907999	-0.300698
chr2L:7280000-7280999	-0.300815
chr2L:18259000-18259999	-0.300961
chr2L:12658500-12659499	-0.300976
chr2L:20612000-20612999	-0.301022
chr3R:12054500-12055499	-0.301081
chr2L:5300000-5300999	-0.301312
chr3R:17886500-17887499	-0.301401
chrX:15051500-15052499	-0.301495
chrX:11389500-11390499	-0.301727
chrX:17441000-17441999	-0.301899
chrX:10829500-10830499	-0.30193
chr2L:2314000-2314999	-0.301934
chr2L:12075500-12076499	-0.301949
chr3R:12664500-12665499	-0.302009
chr2L:4065000-4065999	-0.302017
chr2L:15910000-15910999	-0.30219
chrX:989000-989999	-0.302192
chrX:12905000-12905999	-0.302279
chr3L:1373500-1374499	-0.302577
chr3R:24889000-24889999	-0.302606
chr2R:5217000-5217999	-0.302653
chr2R:13189500-13190499	-0.302887
chrX:11397000-11397999	-0.303126
chr2R:16020500-16021499	-0.303223
chr2R:12575000-12575999	-0.303433
chr3R:14639500-14640499	-0.303442
chr2L:7291500-7292499	-0.303489
chr2R:15210500-15211499	-0.30356
chr3R:20299500-20300499	-0.303689
chr2R:13945500-13946499	-0.303712
chr3R:1116000-1116999	-0.303778
chr2L:20549500-20550499	-0.303788
chr2L:16414500-16415499	-0.303882
chr2L:14066000-14066999	-0.303921
chr3L:3726500-3727499	-0.303959
chr3R:3603500-3604499	-0.303965
chrX:16097500-16098499	-0.303977
chr3L:3339000-3339999	-0.304576
chrX:19835500-19836499	-0.30461
chr2L:17042000-17042999	-0.30461
chr3R:9382000-9382999	-0.304831
chrX:15264500-15265499	-0.304841
chrX:18623500-18624499	-0.304876
chr3L:18750000-18750999	-0.304944
chr3R:23842500-23843499	-0.30507
chr3L:1382000-1382999	-0.305093
chr3R:20389000-20389999	-0.305507
chr2L:5737500-5738499	-0.305633
chr3R:14647500-14648499	-0.305775
[truncated: 3,606 more rows]

## Sheet: Tested predictions
Gene	Name	CRM Rank	Location	Tested region	Activity	Mesodermal?
CG16738	slp1	3099	upstream	chr2L:3,822,921-3,824,093	dorsal mesoderm including FCs	Yes
CG6534	slou	4961	upstream	chr3R:17,390,942-17,392,193	2 Slou-expressing FCs	Yes
CG9786	hb	2062	intronic	chr3R:4,520,912-4,522,555	longitudinal visceral muscle	Yes
CG3830	vg	5341	intronic	chr2R:8,777,357-8,778,655	vg-expressing peripheral neurons	No
CG4029	jumu	408	intronic	chr3R:6,179,947-6,181,571	none	No
CG5799	dve	57	intronic	chr2R:18,134,411-18,136,065	expressed in somatic myotubes after the FC stage	Yes
CG8965	CG8965	37	upstream	chr2L:5,881,464-5,883,149	none	No
CG17046	klar	63	intronic	chr3L:522,945-524,581	epidermis, endoderm	No
CG10250	nau	323	intronic	chr3R:19,540,896-19,542,078	ectoderm	No
CG4722	bib	116	intronic	chr2L:9,989,940-9,991,999	neurons, ectoderm	No
CG9398	king-tubby	883	intronic	chr2R:16,990,432-16,991,559	neurons, ectoderm	No
CG3036	CG3036	2649	intronic	chr2L:4,894,024-4,895,095	none	No

## Sheet: ISH
CRM Rank	Gene	Name	ISH Results	FC	Mesoderm
18	CG4768	CG4768	VM; foregut; hindgut	0	1
26	CG32062	CG32062	pan-mesodermal early; FC+FCM gene	1	1
36	CG10145	mspo	faint early in Ras-resp FCs but stronger in 13+ muscles; heart	1	1
44	CG1817	Ptp10D	PNS; CNS	0	0
55	CG10772	Fur1	pan-mesodermal early; VM; hindgut	0	1
57	CG5799	dve	FC; midline; midgut; brain	1	1
72	CG31092	LpR2	CNS; PNS; st 15/16 gut muscle	0	1
75	CG5912	arr	foregut; hindgut; epidermis	0	0
76	CG13475	HGTX	CNS; midline	0	0
79	CG6775	rg	CNS; tracheal pits; hindgut	0	0
80	CG11354	Lim1	salivary gland; CNS	0	0
82	CG1007	emc	tracheal pits; pan-mesodermal through st. 9/10; hindgut; FCM	0	1
103	CG31721	Trim9	FC; midgut, PNS, CNS	1	1
111	CG1691	Imp	CNS	0	0
144	CG17299	SNF4Agamma	ventral midline	0	0
163	CG32423	shep	midline; CNS; brain	0	0
172	CG30421	CG30421	VM	0	1
181	CG9181	Ptp61F	pan-mesodermal early	0	1
184	CG11614	nkd	ectoderm; FC	1	1
185	CG17888	Pdp1	gut, anal pad	0	0
	VM=visceral mesoderm
	FC=founder cell
	FCM=fusion competent myoblast
	PNS=peripheral nervous system
	CNS=central nervous system
