# Supplementary material for: A Machine Learning Approach for Identifying Novel Cell Type–Specific Transcriptional Regulators of Myogenesis
Source: PLoS Genet. 2012 Mar 8;8(3):e1002531. doi: 10.1371/journal.pgen.1002531 (PMC3297574; doi:10.1371/journal.pgen.1002531)
Supplement: Table S6 — Mapping of TFBSs in all FC enhancers. (XLSX) [file pgen.1002531.s015.xlsx]

## Sheet: Key
Key to the data presented in Supplementary Table 6:
Excel Worksheet Tab	Description
Motifs	PWMs for the following TF families correspond to: POUHD (V$OCT_01, V$POU1F1_Q6, V$OCT4_02), Tbx (V$TBX5_01, I$BYN_Q6), Myb (V$MYB_Q6), Fkh (V$FOXO3_01, V$FOXO1_Q5, V$FREAC2_01), HD (I$ABDA_Q6, V$CDX5_Q5, V$IFP_03, V$PAX4_02), and Mef2 (V$AMEF2_Q6, V$HMEF2_Q6). Binding sites for Tcf, Mad, Ets, Twi, Tin.
Motif Presence	Name, size, identity as C1 or non-C1 FC gene, coordinates, sequence, and location of motifs for Tcf, Mad, Ets, Twi, Tin, POUHD, Tbx, Myb, Fkh, Mef2, and HD
Abbreviated	Name of enhancer and presence or absence of motif matches to corresponding TFs
FC code	Number of shared motifs with a set of FC enhancers

## Sheet: Motifs
POUHD	Tbx	MYB	Fkh	Mef2	HD		Tcf	Mad	Ets	Twist	Tinman
V$OCT1_01	V$TBX5_01	V$MYB_Q6	V$FOXO3_01	V$AMEF2_Q6	I$ABDA_Q6		CTTTGATCT	GCCCCGTC	CAGGAAAC	CATATG	CACTTGA
V$POU1F1_Q6	I$BYN_Q6		V$FOXO1_Q5	V$HMEF2_Q6	V$CDX_Q5		GTTTGATGT	GACGAGAC	TGGGATGT	CATGTG	CACTTGA
V$OCT4_02			V$FREAC2_01		V$IFP_03		CTTTGATCT	GCCGCCGA	CAGGATAT	CATATG	CACTTGA
					V$PAX4_02		CTTTGATAT	GTCGCCGC	CCGGAAAA	CATGTG	CAATTAA
							CTTTGATCT	GCCGGTCT	CCGGATAT	CATCTG	CACTTCA
							GTTTGATCC	GCCCTGGA	GGGGAAGC	CATATG	CACTTAA
							CTTTGAAGT	GCCGCTGT	GAGGAAGT		CACTTGG
							GTTTGATAT	GCCTCCCA	GTGGATGC
							CTTTGATTG	GGCCGGCA	CCGGATGC
							CTTTGAAAA	GCCGTCGC	CGGGAAAC
							CTTTGATCT	GCCGGCGC	CCGGATGC
							CTTTGGATG	GCCGCCGT	CCGGAAGC
							CTTTAATGG	GACGCCAG	ATGGATGC
								GCCGTGGG	CCGGATCT
								GGCGTCAG
								GCCGCAGA
								GCCGAACC
								GCAGCCGC
								GCCGCAGC
								GTCGTCGC

## Sheet: Motif Presence
Gene	Name	C1	Size	Coordinates	Sequence	Tcf	Mad	Ets	Twi	Tin	POUHD	Tbx	MYB	Fkh	Mef2	HD
CG2328	eve	1	311	chr2R:5872789-5873099	GCTCCCACTCATCCCCATTGGCGGCTGGGAGAGTCGTTGGGCATCCGGAAGCGGGGGCAGCCAAAAATATACCCACATCCCATGGATGCCATCAATTAGCATACAATTAAAAAATGCTTAAACAGGGAAATCGTCTTGGGATGCGAGTGGTTCGGCCGCAGATGCAGCCGCAGCAGCATTTGTATCTCCAAGTGGCGGGCAGCAGATCAAAGCGACGACAACATAATTGCTGCTTCACTTCACAGTTCTCAGGCACTTAAGATATACATATGTATGTTGCATACATATCTATTGCGAGTCCGGATCTGCAG	212	19, 38, 155, 164,219	45, 82, 137, 300	164, 262	104, 188, 236, 254	89,
CG12908	Ndg	1	643	chr2R:6203141-6203782	GCTAAGCAGGAGTGAAGTATTTGATGTTTGCTTACCCAACCTCAATTTAGCACCCATTGTGGCATGTTGGATATCCATGTGGAGTTGGGCATCCATACAAATCACCAGGCAATCTGCCGGAATTTCCAGACATGCCGTGTTTCCCCGTCGCGATGAACGGAATCCGTGGAGCCACCAGAGTGACATGATTTATGCAACGGCCTGTCGGCAACCACAAGAAAGGCATTTCGGAAACACCTGTGCTCCCATTCCGGGTTGTTTATTCAGATTGCCTGTTGCATCGATGGAGTTGCAGCTAATTTTAGGCGGATCGTTAGGCGGATGTCGGCCGAGGACTCAATTAGGAGGCACTGCAGCAGATCACTTAATATGCATCTCGGGCCACATCCTTTCGTCAGA…	540		96, 129, 146, 318, 443,	76, 510	362, 471, 481, 531, 545, 571	120, 360		470	251, 418
CG17492	mib2	1	746	chr2L:19036996-19037741	CCAAGAGAGAACATTTCTTCAGATACACTTCAAAAACAATTTGAATCATTTTGTGGAAGTTAAACCAATCACCAAAGCCTAATTTGATAATAAACGCAGTAATGTTTAAGCCTATTGAAGGATCCTATTAAAGCAGCTGCACACGTTTAGGATTAGGTCATGGTATGTGTTCCCCCCTCCCCAAGTCGCCCTATTCCAGCCTGTGCAGCGAATGCATATGCACATGTCAGGCGCTAGGGCGCGTGCCATTTTGTCTCCAACCTTTTTTTGAGTGTTTATTTTTAGTTACACGGGTGGGGATCGCGAGCAGTTACACAGCTCCAGCCGGCCTGATATTTGGGGACGATGTGGAGAGTTTATTTTTGGACCTTGGTATTCCTCCGACTGGGGTGTGTTGAA…	.		504, 633, 668, 674, 730	215, 226, 425, 651	26	211,			268, 403, 618	271, 352, 514, 597
CG10108	phyl	1	1452	chr2R:10320503-10321954	TTCATTCAGCGATCAGAGCCTCGCAAATTTTATGAATGAATCGAAAAGCACCGACAACTGTCTCCGAATATTTTGACAACTTGACCTATCTGAACTTTCGACACTCAAGCTCGTCCCTCGCGTCCAGTCCTTTGGATTTGCTTAAGCCGCCGAAGGAATCGGTGGCAGCTGCCATTGAGCGACAAACGCCGAATTTAATGTGGACGGCCTCCTCGACGGGCACTTATCATTATGGAGGACCCGCCGGCTCAACACAGAGCCCATATCATCCGCGGCACGAATAGCTTGCAGCATGTGCGCATTGTGGGCTCATCAACAGGCTGCCGAGTGCAGAGTCTGGTGCTCCCCCCAAACCCGTCGATCCTCCGCAACGGCGACGAAGCACCGACAGCAACGGCA…	.	146	867, 870, 899, 946, 965	292, 499, 577, 902	1175, 1266, 1349	31, 130, 807		660	407, 419, 704 1249	998	22
CG8581	fra	1	2068	chr2R:8430420-8432487	GGGGAAATGTCGCTTCAAATTAGAGCTGTCAACTATGGCATAAGATAAATTGAAATGCTTTCAAATCGCTCACATTTCACTTAAATCACGGCAGATAAGTTGGATAGGGTACATAATTTAGCCAAGCAGTTGTATCTACTCACTCAGACTGTGGAAAATAAATTCAATGCCAGACGCCAGCTCCCTATTTTACATAAAGTATACATACATATATATATAGACGGTGGATGCCTCAACAAACCAATTTGAATCCCAGACCACGTACTTGGCGCGTTGTTCCTGCCGCTTCCTTTATTTCCATCGAACGTAAGTTGCCAATATTAAACGCTTCGATGGATTTTATGGAGCATAAACAGGAAATTTGAAGAAGAATGTCCAATTTGCCATGGCCAAAAGCGA…	1868	173, 416, 1316	224, 354, 438, 497, 1372, 1401, 1419, 1713, 1726, 1898	767, 1152, 1276, 1547, 1563, 1739	78, 1316, 1491	1265, 1960		1389	343, 1124, 1568	867, 1345	355, 511
CG1225	RhoGEF3	1	1521	chr3L:296162-297682	CCCCAGCACCATTTACTTTTCGGCAAAGAGTGCATGTCGGAGTGGGGAATTGCATGCGTACCTCGAATTCCAAAGAGCGGTGCCGTATTCACTTTACGCTACTTCCTCCTACTCTAACCATGCTTGATTTTTTACTTTAATTATGCATTCAAAAATTGTACTCAAAACCCACTTCAGAATCATAATCATTGTTGGCTTTATTTCATGTGTATGGGCTTATTTGTAAATCATATTTAATAGACTGGGGCGCTAGTCATTCTTGACAGCCTTTCCTAGCATCAAAAGAAAACAATAGAAAGCCCTACAGTCAGTTTCCTCGACCATCAGATACCCCTCACTTACCATGTGGGTGGTCAATATTACAACCTTTTGTATACCTATAAAATCCTTACAAGATTG…	661, 717		108, 318, 944, 1039, 1247, 1310	204, 343, 691, 935, 1106, 1232, 1442	170, 767, 777, 1288	138			892, 1147	212, 1071	207
CG3839	l(l)sc	1	1382	chrX:299238-300619	CCGATTTGCGTTGGCAATAATGTTGCCACTTGTGGGTAAGTTAATTTTCGCAGTATTGCACATATATGTTATATTTAATTTCGGACAAGATTTTATCATTATCAGGATTGACTAATTATATAAAGTTATTTTCTCGATTTAAAAGAATTAAAAGAAAATAATAAGATACTATCTTTATTTTTCCGTTTAAGTCCCGAAAAATCAATGTCACGATTTTTATCAATCCAAATTGTTCACTATTAACGTATTTTACCCCCACCTTTACATATAGAGATTTAACAAGAGAGGCAAAAAATTCTCAAATAATAAAAGCCATCCTAATTTGTCTTGATGGTCCGGAAAAAACGGGCCAGAACGCTACCACCAAGGATGCAGCTCCCTGTGCTCTTTTTTTTTACT…	636, 1178	561, 653	336, 366	814	441, 554, 1119	254, 321, 588, 854	784, 944, 1086		387, 738, 897	36, 775	316, 756
CG9461	FBX011	1	1398	chr3R:5635537-5636934	TTGAACTTAAATGTTTCTTTTACTGAACTTGTGACCCAAATGCCAAAAGGCACGTGTCAAATGTTAAGCATACTTTTTATATAAATAGCACTCTTTGGAGTTCGCTGTCCAGCTGGATTCCAATTATTAAACTTAAAAGTTACAAAAATCAGACGTAGTTTCGAAATAAAACTAATTAGAGATAAGAAATAAATAATTTTTTTTTGTTTCAATTTAATTGTGTAGCACCGTATTTGACACTCTCAATATACAAACAAATTGAAAAGAGTTAATCTTAGATTTTACTTTATTCGTTCACTTTTATAGTTGAAACATGGGCCATACAGCTGCCCTAAGATGATTTGTTAATCATTTGTTTATAGTTTTTCTCGACCTATTCGTTGTGTCCTCGTCCACTCG…	.		423, 552, 799, 859	599, 703, 1250	270, 431, 740, 833, 1115, 1272		1028		457, 905, 968, 1148	264	407, 682, 914
CG15319	nej	1	1224	chrX:9562001-9563224	GTACCCCGTTAAATATCCTGCTGCTTCCTGCTTTTGAGACAAATGGGGTTCCTGGCGCTCCCCTATATCCTTTACTTTTCGCTATCACAAAATCAAATACTAAGTAAAACGTTAAGTTATGTACACATAGATCGAAAATTAAATGAATGTATAATAATCGAAGAATTAGGAACGCGCACAGACACACTCGCACGCATGCACGAACGCACGCACTCACACACACACATGGGGCGGGGTCCTTAGCTAAAATCGTCCTTAAACAATATAAACAATCAATCGTGAACAATTTGTTAGAAATTACAACACTAATTTGTTGTCCTACGTATGCATATATGTTGTAAATGTTAGTTCCTTAATTAGTTCAAGTACCCTAAAACTGTTTTCAAAGCATTTTGGCTA…	388		20, 30, 499, 664, 880, 886, 892	228, 462, 649, 853, 904	819	146, 318,	810	826, 962	264, 245	607	159
CG7004	fwd	1	1190	chr3L:311834-313023	CTCACGTATGTCAGGTATTTTCCAGGAGGTTTATCTCGGTACAACCAGGCGGTACTCCTATTACGCGAACACCAGATAAGCGATGCGATAAGCGCGGTACCATTGCTAACCGAAAGGCCCGCCTTGCCCTTACGGGACTCGTTAAAGATACAGACCGCGGCCTTCGGTGGGGTTTGGGGTGCGCCTTACACCCGCCATGCCGCTCTTAGCACAGGTTCAACAATCCCTGGCTGCGTGACGCAAAGAAACAGCAAACTGCCAATGGGTCATCCCGTATAGCTGCTGCTGAAAAGCGGAACACTCCCTTTATGTGGCCATCCCGGAAATAAAATTTGAATACGGGTCAGCCAACGTGATCATCTGGCTGGTGTCCTACCATCATTTGCGCTGTATGCAAAC…	.	860, 936	274, 320, 709, 748, 834	358, 489, 899	455, 704, 871, 1063	325, 385, 481, 491,	1011	250	1175		495, 618
CG4944	cib	1	1317	chrX:4000317-4001633	TTTCTACTTGCAGATTGAAATTTTTATTTTTGTCAATTTTCGTTGATTTCGTTAAGTTTGGGGGATCGCCGGTAATTTCGTTTTTGCCATTGTAAGATGCGGTGGGGGTAATGGGGAATCCTAACTGGTTTTTGTTGACTGCGCTTCTTCGTTGATTGCGAAAATGGCAGCGGATTTGTTATAAATATTTATTGTGCTTGTCTAGTCCGTTACTTTTTCATCTTTCTCCTCGTTTCCATTTCTTTTCTGCTACTTTGTAACTTTTTTCCGCAGCTGTTGAAGCGCTTTTGTCGTCGCCCCTTTTGTTGACTATTATTTTTTGTTTTTTTTTTGTGTGGCTCAAACTTTAGATTTGCGCGTGTGTGTGTGCGAGTGCCGGCCGGCATTTTTAACTTCTTT…	.	290, 378, 381, 418, 895	497, 865	433, 439, 445, 472, 743, 1236	850	537, 739, 1250,	1271,		299, 316, 654		529
CG10197	kn	1	1727	chr2R:10687371-10689097	CTCGAGAGCGAGCTGGAAACTAATTAAAATGTTCGCGCCTCAAATTTCCTTCGCTCGCCCTTATTTATGACCCTGTGAATGTCTTGCATATGGACGGAGTTGAGATCCTTCTCGTTTTCTTCCTTTTTTTGTTTACGAGTGACAAATGGGACATTTACATGCGAGTCAGTTTGCATATTGGAATTATTCATGGTTTCTTTAAAGATGGCGCAGGATGTGATGTCGCGGGAAAAGGATGAGGGTTTCCTCAAGGAAGTCGGAAATAGAAGTGGTTTCTTTTCATGCTACCAATATGGGGGCACATAAAACTTGCATTTGATGAGCTAAATGTAAACATACACTATTTAAATACATTTTTTATGATAAGTGAACTTAAAGTCACACTAACTTTTGAAAATT…	963		13, 211, 249, 771, 1019, 1342	87		485, 1545, 1536	401, 670		892, 1039, 1147, 1387, 1586	21, 1390	1646, 1678
CG8376	ap	0	680	chr2R:1597060-1597739	GATCACGGGTGCAGGGCTTGGGTGAGGGCCAACATCAAATCACCGAGACACGCGATTTCTTTGGCATTAATCAAAATAATTGGCGCATTTCACTGCATTGGCTCCTGCGAGATATAAACAGAAGAATCGAGCCAACGGAAAAGTCAAAGCCAACATCAATTCCATCCGAATTTATCATATTCAGACTTTGGCATTTTCATCCCTTCCCCATTCTTGTACTCGACTCGTTCCAGTTACCGTTCCGCATTTGTGTTTTCATTTTGTTGAAAATTATTTGGGATGTGACAGAAAGATTTTTGTCACATCCCCATGTCGCACATCTTGTCGCTACACGAGTCAGTGCGGCTCCGTCTCCAGAAAGGCCCTTAAGAATCTGCATGTACGTCTGTACGAATGTGT…	.	471	276			613	77		246		73
CG31317	stumps	0	1554	chr3R:10420007-10421561	TTTCAAGGTTTCGCTTTCATGACATCTGATGATTTAAGTTGATTTAAGGCACTTCGTGTGACGTTTAAATCCAGCGCGATTTTCGAGTCTCAAAAGAGATGAGAAATAAGTAGTAGATGAGATACTGAGGAGTGTTTCATACATAGAAATTCAGAGCATGTAGATCTGCTTTAGAAGTGCCGCAATTTATTAGAAGTGTGCCATTAAAGTTTTTACTATTATAAAAACAATAGATTCTTTCCCTTATTGTTATTGTTATCAATTATAATAACGGTTGCCCACAGCGCCTTATTCTAAAAATGATCACCCACCATATTCGACACACTTATCGCTATGGTCACTTGCAATCCATTCGAATCTTTCGCCATATGCAGGAAACTAGGCAATTCGCCTCAATCG…	209, 985, 1432		372, 550, 847, 1072, 1338	23, 366, 792, 1297	401, 1137, 1370, 1502	216, 881, 953	433, 1098, 1520	733, 878	459, 992, 1235, 1276		398
CG5522	cg5522	0	1142	chr2R:12671876-12673017	GCGGCTTGATAAGAAGATACTCGCAGTCGCAGGCAACGCCTCTGGATTTTTAAGAGCCAGCTGCTGTTGATAAGCACCGCAAAAAACGATGTGCTCCATTCGTATCCCAAATAAATAAAGCATGGAAACACTGCAAAATGTGATATTCATCATTAACTTTGTGGTCTGCCGTTCAAAAATCCAAATGTACTCGTATTACATGCAAGTACTAATTGCAACTTTGCTCTTCTTGGAAATGTAGTGTATATTCTGTAGTATACTACTGTAAAAAAAACCGTCGAATTATTAACATTACATTCCCCAGTCCAAATTCATATCAAGTACGAAGTATTTACTAAATATTCAAACTGCATGCAATTTTCTTTCGGTGCATCTGTTTTGCCCGGACTCGTCCAACAG…	.		397, 578, 1000	371, 416, 614, 617, 636 931	589				904, 1047	262
CG6570	lbl	0	1364	chr3R:17251859-17253222	CGCAGAAAAACCAGATCAGTACGCATGGAATTTAAAATATTTAACAGGGCTAATGCTAATATTCATACTAATTTTAATAAAATATATATGCATATTATATGCATGTGTATGTGTTTTTATTTTATTTATGAACTTATGTATTGAATATCTGGTTACAAAGTAATTTTAAATTCCATTAACTGGAATTAGTGGCTGCAATACAAATGTATATACATTTTGCACTTAATAGATACTAGAGTTTACACACTATTTTTCCTCTGCACTTAACTCTTCTGCATATGGCCAAAACATGAAACACAACGCCTTTCGTTGGCATAACGAGACGTGTCATAATATTCCGCACTGCAAAACGAAATACAAGCGAAATCGAAAAGAAAAGCCATGGATAAGAAAATCAAT…	954	501	670, 818, 824, 1052	102, 276, 574, 1191	220, 261, 396, 1275	46, 56, 94	593		409, 606, 841		272, 1037
cg6534	slou	0	1173	chr3R:17390942-17392193	TTCCCTACGTTTTTGTGAGCTAATGAGGCAGGCGTAGCGTTGCCTCGAAGCGTGAAGCTCGCCAAGGAAACGCCTAAGTGTGGTTTTGGCAATGAAACCATAATGTCAAACAGCGTGGTCCTGATCGCGTCCTGATCACCCAATCAGCGGCCACATGCTCTCGGTCTGATCCACGCTCGATTATGCTCAAGGTGTGCCCTCAAGGATCTCGAATCGCTAATCAATTCGTTTTACCACGACGTCCTCCCGGCAAAAAAACACATTAAAGTCAAACGAAAAGTCAGGAAGGGATATATAATTTTCAAAGGTCTTACGACCAGAAACTATAACATAGATTAAATATCTTCATCTGTTTTTATAATTGTCTTCATCTTTTCATATTTTTTTATGCCTAAAAAA…	307, 1083, 1119	1127	483	157, 347, 603, 1068		939, 1149	1052		535	896	467, 719, 828, 900
CG16738	slp1	0	1252	chr2L:3822921-3824093	TGCACCACAAGCACTTCCTTCTTAATAAGCTCATAAAGTAACAGCCACTTAAAACTTGTTGTTGGCAGCAGCGACATCAATAAACGCAATAGACTCAAAAGAGCTGCCAAATAAGCCGTGAACGAGTTCCGCCTCCGTGGATGCCACATAAATGTCAGTGCCACATCATCATCATCATCATCCTGTCGGGCGGAGTAGCAACCCCTGCAAGCTGGCTGTCTGTTTATAGAAATTAAATGACTTCTGACAAAATATGAAACATAAACTCAAGTCAACACTTTGCTATTGAACAGCGACACAATGGCCCCAGAAGCCCCTTTTCTCAGGACCCACAGCCCCCAATACACAAACAATATCCGGGGCACATTTGTGGCCGCTTCCTCTTTCTCTGACTTGCTT…	.	842	137, 185, 360, 383, 1006, 1035, 1209		46, 738, 938	453, 639	402				636, 1041

## Sheet: Abbreviated
Name	Tcf	Mad	Ets	Twi	Tin	POUHD	Tbx	MYB	Fkh	Mef2	HD
nej	+	-	+	+	+	+	+	+	+	+	+
l(l)sc	+	+	+	+	+	+	+	-	+	+	+
lbl	+	+	+	+	+	+	+	-	+	-	+
phyl	-	+	+	+	+	+	-	+	+	+	+
fra	+	+	+	+	+	+	-	+	+	+	+
RhoGEF3	+	-	+	+	+	+	-	-	+	+	+
fwd	-	+	+	+	+	+	+	+	+	-	+
cib	-	+	+	+	+	+	+	-	+	-	+
stumps	+	-	+	+	+	+	+	+	+	-	+
FBX011	-	-	+	+	+	-	+	-	+	+	+
cg5522	-	-	+	+	+	-	-	-	+	+	-
eve	+	+	+	+	+	+	-	-	-	-	-
Ndg	+	-	+	+	+	+	-	+	+	-	-
mib2	-	-	+	+	+	+	-	-	+	+	-
ap	-	+	+	-	-	+	+	-	+	-	+
slp1	-	+	+	-	+	+	+	-	-	-	+
slou	+	+	+	+	-	+	+	-	+	+	+
kn	+	-	+	+	-	+	+	-	+	+	+

## Sheet: FC code
# of shared motifs	# of enhancers with those motifs	TF motifs	Enhancers
1	18	Ets	nej;l(l)sc;lbl;phyl;fra;RhoGEF3;fwd;cib;stumps;FBX011;cg5522;eve;Ndg;mib2;ap;slp1;slou;kn
2	16	Ets;Twi	nej;l(l)sc;lbl;phyl;fra;RhoGEF3;fwd;cib;stumps;FBX011;cg5522;eve;Ndg;mib2;slou;kn
2	16	Ets;POUHD	nej;l(l)sc;lbl;phyl;fra;RhoGEF3;fwd;cib;stumps;eve;Ndg;mib2;ap;slp1;slou;kn
2	16	Ets;Fkh	nej;l(l)sc;lbl;phyl;fra;RhoGEF3;fwd;cib;stumps;FBX011;cg5522;Ndg;mib2;ap;slou;kn
3	15	Ets;Twi;Fkh	nej;l(l)sc;lbl;phyl;fra;RhoGEF3;fwd;cib;stumps;FBX011;cg5522;Ndg;mib2;slou;kn
4	13	Ets;Twi;Tin;Fkh	nej;l(l)sc;lbl;phyl;fra;RhoGEF3;fwd;cib;stumps;FBX011;cg5522;Ndg;mib2
4	13	Ets;Twi;POUHD;Fkh	nej;l(l)sc;lbl;phyl;fra;RhoGEF3;fwd;cib;stumps;Ndg;mib2;slou;kn
5	11	Ets;Twi;Tin;POUHD;Fkh	nej;l(l)sc;lbl;phyl;fra;RhoGEF3;fwd;cib;stumps;Ndg;mib2
5	11	Ets;Twi;POUHD;Fkh;HD	nej;l(l)sc;lbl;phyl;fra;RhoGEF3;fwd;cib;stumps;slou;kn
6	9	Ets;Twi;Tin;POUHD;Fkh;HD	nej;l(l)sc;lbl;phyl;fra;RhoGEF3;fwd;cib;stumps
7	6	Tcf;Ets;Twi;Tin;POUHD;Fkh;HD	nej;l(l)sc;lbl;fra;RhoGEF3;stumps
7	6	Tcf;Ets;Twi;POUHD;Tbx;Fkh;HD	nej;l(l)sc;lbl;stumps;slou;kn
7	6	Tcf;Ets;Twi;POUHD;Fkh;Mef2;HD	nej;l(l)sc;fra;RhoGEF3;slou;kn
7	6	Mad;Ets;Twi;Tin;POUHD;Fkh;HD	l(l)sc;lbl;phyl;fra;fwd;cib
7	6	Ets;Twi;Tin;POUHD;Tbx;Fkh;HD	nej;l(l)sc;lbl;fwd;cib;stumps
8	4	Tcf;Ets;Twi;Tin;POUHD;Tbx;Fkh;HD	nej;l(l)sc;lbl;stumps
8	4	Tcf;Ets;Twi;Tin;POUHD;Fkh;Mef2;HD	nej;l(l)sc;fra;RhoGEF3
8	4	Tcf;Ets;Twi;POUHD;Tbx;Fkh;Mef2;HD	nej;l(l)sc;slou;kn
8	4	Mad;Ets;Twi;Tin;POUHD;Tbx;Fkh;HD	l(l)sc;lbl;fwd;cib
9	2	Tcf;Mad;Ets;Twi;Tin;POUHD;Tbx;Fkh;HD	l(l)sc;lbl
9	2	Tcf;Mad;Ets;Twi;Tin;POUHD;Fkh;Mef2;HD	l(l)sc;fra
9	2	Tcf;Mad;Ets;Twi;POUHD;Tbx;Fkh;Mef2;HD	l(l)sc;slou
9	2	Tcf;Ets;Twi;Tin;POUHD;Tbx;MYB;Fkh;HD	nej;stumps
9	2	Tcf;Ets;Twi;Tin;POUHD;Tbx;Fkh;Mef2;HD	nej;l(l)sc
9	2	Tcf;Ets;Twi;Tin;POUHD;MYB;Fkh;Mef2;HD	nej;fra
9	2	Mad;Ets;Twi;Tin;POUHD;MYB;Fkh;Mef2;HD	phyl;fra
10	1	Tcf;Mad;Ets;Twi;Tin;POUHD;Tbx;Fkh;Mef2;HD	l(l)sc
10	1	Tcf;Mad;Ets;Twi;Tin;POUHD;MYB;Fkh;Mef2;HD	fra
10	1	Tcf;Ets;Twi;Tin;POUHD;Tbx;MYB;Fkh;Mef2;HD	nej
11	0	Tcf;Mad;Ets;Twi;Tin;POUHD;Tbx;MYB;Fkh;Mef2;HD	-
